# Supplementary material for: Amorphous silica nanoparticles induce tumorigenesis via regulating ATP5H/SOD1-related oxidative stress, oxidative phosphorylation and EIF4G2/PABPC1-associated translational initiation
Source: PeerJ. 2019 Mar 4;7:e6455. doi: 10.7717/peerj.6455 (PMC6404658; doi:10.7717/peerj.6455)
Supplement: Supplemental Information 6 — 1.6: GSM2182805. [file peerj-07-6455-s006.gz]

Archive with 1 entries (1 files):
- GSM2182805_NC-3_HTA-2_0_.CEL
