# Supplementary material for: Amorphous silica nanoparticles induce tumorigenesis via regulating ATP5H/SOD1-related oxidative stress, oxidative phosphorylation and EIF4G2/PABPC1-associated translational initiation
Source: PeerJ. 2019 Mar 4;7:e6455. doi: 10.7717/peerj.6455 (PMC6404658; doi:10.7717/peerj.6455)
Supplement: Supplemental Information 7 [file peerj-07-6455-s007.xlsx]

## Sheet: Sheet1
geneNames	GSM2182800	GSM2182801	GSM2182802	GSM2182803	GSM2182804	GSM2182805
A1BG	4.95761	4.86143	4.92875	4.67728	4.83673	4.44034
A1BG-AS1	3.78264	3.98687	4.05762	4.32091	4.19771	4.04339
A1CF	1.53292	1.57909	1.54715	1.47001	1.39421	1.36295
A2M	1.81769	1.7608	1.7411	1.67642	1.63626	1.55563
A2M-AS1	2.63529	2.68369	2.89326	2.46461	2.45224	2.40153
A2ML1	1.83908	1.9131	1.79488	1.62846	1.59453	1.54307
A2ML1-AS1	1.3291	1.39822	1.41916	1.40826	1.20054	1.08376
A2ML1-AS2	2.12646	2.03538	1.69172	3.31897	2.96937	3.15665
A2MP1	1.52372	1.52362	1.48327	1.35613	1.26925	1.27646
A4GALT	4.49197	4.35169	4.34283	4.6239	4.659	4.37174
A4GNT	1.33103	1.62858	1.54891	1.28475	1.34258	1.24405
AA06	1.96119	2.37401	2.66274	1.82242	1.70014	1.76486
AAAS	4.62713	4.65017	4.59983	5.54034	5.78147	5.98897
AACS	3.70949	3.61618	3.57822	3.93584	4.02284	4.16914
AACSP1	2.89132	2.71152	2.79808	2.43718	2.62388	2.29287
AADAC	1.3628	1.53451	1.35948	1.30299	1.33254	1.29583
AADACL2	1.65716	1.6625	1.77013	1.57673	1.48582	1.51597
AADACL3	2.19151	2.16453	1.85198	1.77085	1.68468	1.57692
AADACL4	1.83958	1.66211	1.65244	1.45003	1.61675	1.57209
AADAT	1.95465	1.9704	2.03545	1.84104	1.85215	1.80466
AAED1	2.34784	2.36024	2.62323	2.63171	2.27606	2.9177
AAGAB	2.45624	2.63876	2.50972	2.78261	2.64586	2.60765
AAK1	2.56228	2.55492	2.57493	2.32097	2.34807	2.34696
AAMDC	2.5928	2.61082	2.46264	2.87231	2.95701	2.98616
AAMP	4.45402	4.52936	4.54534	4.82151	4.87818	4.77308
AANAT	3.58148	3.58191	3.97078	3.05464	3.12744	2.85671
AAR2	3.63685	3.58122	3.5553	3.92881	3.8921	4.04917
AARD	4.2836	4.37445	4.34007	4.34652	4.33086	3.97719
AARS	4.47202	4.46888	4.64129	5.72666	6.42849	7.35858
AARS2	3.93645	3.87629	3.94521	3.88219	3.97287	3.803
AASDH	1.47265	1.48942	1.4962	1.34365	1.32317	1.31885
AASDHPPT	2.22875	2.37098	2.33151	1.9526	1.97048	2.02005
AASS	1.69284	1.70294	1.72983	1.65187	1.69188	1.84319
AATF	3.39257	3.55266	3.52266	4.0828	4.5215	5.77528
AATK	4.86568	4.70647	4.84174	4.5386	4.43085	4.02909
AATK-AS1	4.76017	4.686	4.64988	4.1443	3.98722	3.99965
ABAT	3.01728	3.05986	3.21773	2.9042	2.82127	2.6663
ABCA1	2.39319	2.36929	2.47446	2.08685	1.99966	1.85729
ABCA10	1.48505	1.43718	1.53126	1.41177	1.34261	1.29494
ABCA12	1.47383	1.48168	1.49651	1.37724	1.34178	1.28937
ABCA13	1.66591	1.70335	1.66738	1.52926	1.50347	1.4346
ABCA17P	1.8298	1.79657	1.78573	1.59111	1.54706	1.45711
ABCA2	5.11371	5.0189	5.00894	4.85558	4.85579	4.62825
ABCA3	4.56405	4.45048	4.49244	4.58231	4.69336	4.54116
ABCA4	2.20805	2.19137	2.19593	1.96389	1.89652	1.76339
ABCA5	1.42335	1.46844	1.48898	1.44788	1.35071	1.41909
ABCA6	1.45142	1.49481	1.46061	1.35424	1.32358	1.32731
ABCA7	4.69992	4.65636	4.73856	4.41027	4.39164	4.06885
ABCA8	1.48248	1.47988	1.4957	1.40806	1.34573	1.33906
ABCA9	1.50337	1.54649	1.52578	1.43902	1.32813	1.36831
ABCA9-AS1	1.51576	1.4087	1.44138	1.83838	1.79245	1.43365
ABCB1	1.64209	1.5813	1.65737	1.38661	1.34917	1.32775
ABCB10	2.0371	1.90431	1.93654	1.84479	1.78877	1.75404
ABCB11	1.62454	1.67064	1.7203	1.501	1.53	1.4099
ABCB4	1.91276	1.82361	1.82235	1.54135	1.51502	1.43066
ABCB5	1.48368	1.43923	1.47311	1.33428	1.31015	1.24768
ABCB6	3.24335	3.28366	3.25603	3.01396	3.17316	3.04911
ABCB7	2.32471	2.61422	2.40751	2.06997	1.99471	2.29055
ABCB8	4.09915	4.04761	4.05326	4.05403	4.08649	3.82984
ABCB9	3.90829	3.83469	3.89012	3.92072	3.91056	3.62015
ABCC1	3.96181	3.89046	3.88705	4.22988	4.30706	4.67517
ABCC10	3.69213	3.65289	3.6346	3.54851	3.59969	3.47908
ABCC11	2.41134	2.39924	2.35704	2.23296	2.24664	2.05364
ABCC12	2.16245	2.1958	2.11653	1.95975	1.86782	1.76718
ABCC13	1.39997	1.41536	1.52224	1.3193	1.31857	1.26548
ABCC2	1.57439	1.66996	1.5898	1.47425	1.42025	1.40679
ABCC3	4.1389	4.11059	4.17222	4.24011	4.25785	4.38385
ABCC4	2.17903	2.08477	2.12632	2.31231	2.28155	2.26216
ABCC5	2.58316	2.62997	2.54854	2.32899	2.22937	2.32025
ABCC5-AS1	1.66843	1.71949	1.67301	1.77076	1.61172	1.50135
ABCC6	3.81337	3.81949	3.78583	3.53487	3.54277	3.35006
ABCC6P1	2.78235	2.89327	2.94257	2.68168	2.60954	2.47452
ABCC6P2	4.27446	4.55082	4.38286	4.22051	4.1882	4.09016
ABCC8	3.64675	3.62397	3.6032	3.27954	3.26978	3.09022
ABCC9	1.58464	1.54158	1.58644	1.39925	1.43037	1.30582
ABCD1	4.45016	4.51147	4.70139	4.43374	4.50672	4.16051
ABCD2	1.45825	1.50078	1.39068	1.36573	1.33025	1.28029
ABCD3	1.75274	1.8371	1.87415	1.90477	1.81199	1.81704
ABCD4	3.7993	3.71298	3.87767	3.7335	3.73159	3.5835
ABCE1	2.15614	2.24829	2.13303	1.8008	1.75223	1.9886
ABCF1	4.00152	4.06479	4.1525	4.09429	4.22303	5.27516
ABCF2	4.54656	4.60569	4.52005	4.59717	4.8706	5.54792
ABCF3	4.39921	4.35219	4.31645	4.61327	4.7954	4.7555
ABCG1	3.44767	3.4038	3.49357	2.9995	2.96478	2.83648
ABCG2	1.76687	1.81273	1.8268	1.52066	1.58315	1.49914
ABCG4	3.82046	3.77756	3.93755	3.53613	3.53897	3.26524
ABCG5	2.41971	2.32977	2.22574	2.19478	2.20513	1.99777
ABCG8	2.97604	2.98319	3.08357	2.78957	2.82672	2.54819
ABHD1	2.68499	2.56082	2.46921	2.25254	2.35279	2.11315
ABHD10	1.63087	1.74325	1.68036	1.77791	1.68098	1.68305
ABHD11	4.17944	4.10196	4.0294	4.39744	4.48447	4.35243
ABHD12	4.86127	4.97531	4.89521	5.81527	5.96184	5.81497
ABHD12B	1.64947	1.70163	1.58009	1.52126	1.45584	1.36795
ABHD13	2.78378	2.85401	2.78299	2.82284	2.70653	2.60266
ABHD14A	4.65734	4.70976	4.55444	5.04219	4.96808	4.66604
ABHD14B	4.26938	3.9228	4.05433	4.52325	4.54017	4.36714
ABHD15	3.85007	3.85165	4.03513	3.89743	3.97689	3.76704
ABHD16A	4.45188	4.49406	4.47734	4.65279	4.60635	4.54276
ABHD16B	4.14473	4.43903	4.18825	4.75449	4.45359	4.10421
ABHD17A	5.95657	5.83106	5.96891	6.63333	6.92444	6.23383
ABHD17B	3.12977	3.30379	3.27612	3.13259	3.15248	3.00137
ABHD17C	1.81093	1.84237	1.78719	1.51718	1.50594	1.56068
ABHD2	2.30316	2.53374	2.42824	2.7113	2.67804	2.98527
ABHD3	1.98284	1.92855	2.01765	1.99235	1.97857	1.98132
ABHD4	3.83684	3.71317	3.76196	4.09917	4.48969	4.67571
ABHD5	1.94247	1.9943	1.93385	2.04465	1.97567	2.12722
ABHD6	2.79812	2.74393	2.7678	2.64476	2.59677	2.82073
ABHD8	5.431	5.32986	5.22384	5.62225	5.6047	5.30094
ABI1	4.19362	4.27779	4.19529	3.6178	3.69892	3.92151
ABI2	2.44132	2.46022	2.51246	2.36035	2.34678	2.40958
ABI3	3.91963	3.87161	3.82991	3.66059	3.6522	3.31278
ABI3BP	1.83265	1.82828	1.79194	1.93379	1.91834	2.09489
ABL1	4.58469	4.68528	4.55739	5.08524	5.35276	5.92884
ABL2	2.98924	3.03246	2.95008	3.11787	2.97294	3.15492
ABLIM1	2.5997	2.6322	2.62773	2.79044	2.78657	2.90836
ABLIM2	3.78583	3.86953	3.91121	3.58551	3.45726	3.26496
ABLIM3	2.98579	3.06662	3.06897	3.14017	3.14227	3.32918
ABO	2.6214	2.61815	2.35794	2.4609	2.30527	2.19483
ABP1	3.3099	3.25488	3.2513	2.96805	2.90872	2.68497
ABR	5.27369	5.32205	5.34876	4.63921	4.81239	5.22336
ABRA	1.67032	1.74444	1.74599	1.52588	1.54394	1.51797
ABRACL	1.9608	2.18629	2.05713	2.02063	1.88766	2.16387
ABT1	3.41768	3.15473	3.35069	3.84314	4.08959	3.93006
ABTB1	4.72725	4.80428	4.73046	4.76116	4.80214	4.51525
ABTB2	4.16228	4.27567	4.25697	4.29197	4.3812	4.21809
ACAA1	3.92849	3.84373	3.90234	4.02767	4.13197	3.92814
ACAA2	2.31565	2.28458	2.32774	1.93403	1.9846	2.45863
ACACA	2.52001	2.51282	2.50746	2.37217	2.37569	2.95952
ACACB	2.85494	2.83086	2.81075	2.78467	2.73409	2.78888
ACAD10	2.83141	2.81156	2.85874	2.773	2.78895	2.71472
ACAD11	1.60616	1.61444	1.65795	1.57979	1.55794	1.52667
ACAD8	3.06148	3.2076	3.13184	2.92858	3.0283	3.05972
ACAD9	3.32482	3.14317	3.20985	3.77204	4.33839	5.18332
ACADL	1.51077	1.5878	1.6009	1.47453	1.35406	1.30823
ACADM	1.67086	1.68338	1.58537	1.82939	1.69162	1.89313
ACADS	5.28665	5.18771	5.28368	5.18456	5.0749	4.53988
ACADSB	1.81299	1.67508	1.79277	1.55433	1.57142	1.55092
ACADVL	4.1699	4.37745	4.18752	6.25212	6.48651	6.34679
ACAN	3.55527	3.55363	3.58784	3.29341	3.23422	3.0041
ACAP1	3.61653	3.57093	3.38724	3.18684	3.06206	3.02133
ACAP2	1.91239	1.85195	1.89689	1.76732	1.75856	1.70892
ACAP2-IT1	1.32171	1.20404	1.19869	1.13888	1.13791	1.21578
ACAP3	5.46461	5.44956	5.42838	5.12211	5.14903	4.85093
ACAT1	2.12938	2.05405	2.16082	2.11972	2.01946	2.57399
ACAT2	3.65508	3.1015	3.32996	5.74522	6.50382	7.52076
ACBD3	2.33733	2.42355	2.39501	2.09922	1.97691	2.12323
ACBD4	3.97412	4.10004	4.05179	3.91616	3.90043	3.79948
ACBD5	2.02745	2.08495	2.12174	2.00221	1.97059	2.00322
ACBD6	3.08703	3.18748	3.14269	3.12406	3.09318	3.32704
ACBD7	2.08021	2.0292	2.05519	2.14586	2.02751	2.10547
ACCS	3.2571	3.24948	3.22387	2.881	2.82212	2.67476
ACCSL	2.12098	2.10956	2.07439	1.71587	1.73488	1.62802
ACD	4.18826	4.14694	4.23755	4.82564	5.00121	4.78338
ACE	3.18603	3.23048	3.16661	2.95716	2.86146	2.72116
ACE2	1.5502	1.49485	1.46358	1.41256	1.39461	1.32107
ACER1	2.73923	2.60352	2.80608	2.48479	2.40077	2.16043
ACER2	2.42543	2.35871	2.42789	2.17385	2.14951	1.98547
ACER3	1.57346	1.66681	1.68925	1.72548	1.57798	1.79767
ACHE	4.94448	4.87294	4.9532	4.82903	4.71134	4.37689
ACIN1	3.60673	3.56818	3.57104	3.47013	3.62312	3.99157
ACLY	4.36544	4.6277	4.24203	5.55332	6.25546	7.55517
ACMSD	1.57649	1.66688	1.68488	1.43978	1.41237	1.37907
ACN9	1.43066	1.42266	1.49857	1.46816	1.39113	1.51888
ACO1	2.67715	2.58655	2.59775	3.11776	3.62368	5.43861
ACO2	5.16277	5.23402	5.23886	5.26268	5.5073	5.66796
ACOT1	3.68438	3.83289	3.6537	4.00648	4.22456	4.1391
ACOT11	3.33227	3.45415	3.36931	3.05725	2.97641	2.78877
ACOT12	1.51315	1.49846	1.49731	1.37772	1.42493	1.31485
ACOT13	2.61918	2.3547	2.39228	2.9396	2.4632	2.79651
ACOT2	3.76917	3.73116	3.58937	4.59398	4.9693	5.0346
ACOT4	1.57795	1.6813	1.72006	1.62066	1.6977	1.65067
ACOT6	1.44779	1.72351	1.72479	1.69177	1.56696	1.36711
ACOT7	5.40122	5.2326	5.24237	5.52019	5.51999	5.46763
ACOT8	3.5039	3.57905	3.61354	4.07743	4.22412	4.20885
ACOT9	2.24409	2.27343	2.28139	2.30651	2.50009	3.32408
ACOX1	2.28584	2.3746	2.32533	2.28715	2.30822	3.05112
ACOX2	2.47419	2.49351	2.41136	2.1926	2.1638	2.06018
ACOX3	3.15809	3.00322	2.9813	2.90076	2.8993	2.98459
ACOXL	1.9752	2.12776	2.1505	1.82485	1.842	1.75456
ACP1	2.52831	2.40845	2.4246	2.53055	2.53867	2.67329
ACP2	4.33894	4.35609	4.27833	4.31705	4.37118	4.37124
ACP5	4.10656	3.98807	4.09712	3.76128	3.67487	3.48112
ACP6	2.22417	2.20996	2.32482	2.08126	2.03412	2.14142
ACPL2	1.71823	1.67792	1.75528	1.63572	1.60384	1.54894
ACPP	1.54983	1.56359	1.47722	1.48464	1.44453	1.40853
ACPT	4.56707	4.6383	4.80042	4.31182	4.33764	4.12708
ACR	2.3091	2.284	2.32832	2.12403	2.14712	1.87636
ACRBP	3.09548	3.15676	3.19663	2.85557	2.81524	2.52944
ACRC	2.18093	2.04343	2.0197	1.8498	1.84162	1.74067
ACRV1	1.36974	1.54761	1.47074	1.3618	1.32772	1.2586
ACSBG1	3.0736	3.39733	3.22716	2.86326	2.90313	2.6944
ACSBG2	2.10701	2.04259	2.15379	1.77003	1.75982	1.70838
ACSF2	4.0114	3.94656	3.96796	4.34671	4.4871	4.42923
ACSF3	3.88044	3.8558	3.88461	3.68789	3.75493	3.51904
ACSL1	2.25956	2.285	2.30937	2.11871	2.07863	2.21555
ACSL3	2.32587	2.34779	2.35848	2.3511	2.3244	2.71717
ACSL4	2.05083	2.14768	2.09373	1.96688	1.82103	2.01324
ACSL5	2.27506	2.29495	2.36507	1.84918	1.83658	2.04911
ACSL6	2.02612	2.00235	2.04797	1.78868	1.77823	1.65658
ACSM1	2.15933	2.10677	2.06937	2.05526	1.93183	1.89076
ACSM2A	1.95905	2.03274	1.96171	1.7996	1.79612	1.67087
ACSM2B	2.29499	2.20243	2.28851	1.98439	1.99718	1.86922
ACSM3	1.77118	1.68282	1.64071	1.71711	1.66448	1.49166
ACSM4	1.94497	2.10134	1.86474	1.55012	1.63658	1.4869
ACSM5	2.7049	2.72808	2.78331	2.58999	2.5968	2.47234
ACSS1	3.75584	3.82739	3.78114	3.71712	3.72965	3.53677
ACSS2	3.70082	3.56869	3.58607	4.39616	4.85428	4.64901
ACSS3	1.56223	1.70382	1.605	1.44129	1.39291	1.33972
ACTA1	5.39471	5.21931	5.40931	5.74417	5.94304	5.62998
ACTA2	3.56732	3.64749	3.67831	3.28995	3.26364	3.18199
ACTA2-AS1	1.78576	2.00949	2.06969	1.94287	1.66008	1.71412
ACTB	7.65473	7.54499	7.55214	7.92663	8.03644	8.11387
ACTBL2	1.47703	1.35983	1.5427	1.48471	1.33493	1.28283
ACTC1	4.74022	4.83692	4.74716	4.22922	4.1359	4.22012
ACTG1	6.50795	6.45238	6.4059	10.3978	10.923	11.4415
ACTG2	2.14122	2.06143	2.12509	1.99842	1.94237	1.87657
ACTL10	4.0597	3.84001	3.87607	3.70901	3.65523	3.30344
ACTL6A	2.03902	1.98498	2.05625	2.02743	1.85023	2.11944
ACTL6B	3.58774	3.48789	3.61662	3.39851	3.27928	3.14354
ACTL7A	3.41431	3.56794	3.51577	3.01372	3.1473	2.94849
ACTL7B	3.6364	3.58583	3.1259	2.96486	2.99005	2.32187
ACTL8	2.5134	2.64379	2.47842	2.72381	2.46254	2.04767
ACTL9	4.35406	4.25822	4.44586	4.84009	4.48559	4.07381
ACTN1	5.40774	5.3783	5.32651	6.38508	6.91766	7.8417
ACTN1-AS1	2.56108	2.56377	2.40131	2.20033	2.15697	1.97179
ACTN2	2.02851	2.05373	2.05418	1.82899	1.86177	1.73967
ACTN3	4.18715	4.26212	4.1962	4.0048	4.08497	4.06765
ACTN4	6.37024	6.38353	6.21768	7.53185	8.10337	8.69045
ACTR10	2.59217	2.97891	2.85418	3.14626	3.10477	3.66442
ACTR1A	4.83188	4.87101	4.4756	5.58629	6.1635	6.76537
ACTR1B	5.57152	5.584	5.63333	5.84839	6.0405	5.84056
ACTR2	2.94876	3.1742	3.04359	3.01641	3.02035	3.18807
ACTR3	3.83692	3.87007	3.86063	3.58641	3.46987	3.76118
ACTR3B	2.42407	2.41806	2.46667	2.51924	2.51314	2.58773
ACTR3BP2	1.4183	1.54886	1.54386	1.45718	1.31993	1.40792
ACTR3BP4	1.47631	1.31193	1.43982	1.51289	1.29543	1.19092
ACTR3BP5	1.62451	1.84826	2.00507	1.34764	1.53128	1.30658
ACTR3BP6	1.5835	1.33572	1.37266	1.34922	1.47941	1.34253
ACTR3C	2.14928	2.14044	2.27593	2.28343	2.2672	2.24857
ACTR5	3.36567	3.7228	3.42562	4.04182	4.00856	4.18631
ACTR6	1.68099	1.71528	1.72001	2.53137	2.18783	3.13631
ACTR8	2.08498	2.13266	2.14358	1.96323	1.99508	2.45842
ACTRT1	2.38205	2.37854	2.44256	1.9209	1.90659	1.77811
ACTRT2	3.88068	3.5835	3.68535	3.44173	3.45751	3.07588
ACTRT3	1.79631	1.77287	1.76698	1.67417	1.51854	1.43366
ACVR1	2.65194	2.73616	2.73402	2.73414	2.6457	2.49131
ACVR1B	2.62895	2.5721	2.64754	2.49328	2.55556	2.68828
ACVR1C	1.85056	1.97001	1.87674	1.66777	1.60974	1.60237
ACVR2A	1.78859	1.67112	1.6619	1.71215	1.68561	1.597
ACVR2B	3.26684	3.18425	3.28272	2.89871	2.81736	2.66833
ACVR2B-AS1	2.64586	2.40895	2.47841	2.55358	2.33069	2.0951
ACVRL1	4.34156	4.33065	4.33548	3.97614	3.89357	3.60941
ACY1	5.17831	5.12435	5.091	4.96344	5.09824	4.76584
ACY3	4.17344	4.15894	4.18425	4.01982	3.94295	3.59992
ACYP1	2.37046	2.18375	2.12089	2.34812	2.30301	2.41326
ACYP2	1.71977	1.72978	1.76594	1.62679	1.6348	1.49277
ADA	4.16528	4.08886	3.99325	4.8346	5.07985	5.07845
ADAD1	1.7364	1.79658	1.74374	1.57212	1.48068	1.35433
ADAD2	4.75814	4.66456	4.60914	4.46113	4.37997	3.97611
ADAL	1.65403	1.6166	1.6128	1.63469	1.61007	1.58393
ADAM10	2.22616	2.27179	2.21143	1.95358	1.95397	2.01585
ADAM11	4.68821	4.73282	4.51152	4.34221	4.32355	4.17744
ADAM12	2.95921	2.87676	2.936	3.15768	3.21862	3.62962
ADAM15	5.33334	5.17573	5.17759	6.14274	6.02232	5.68241
ADAM17	2.18272	2.35023	2.1876	2.12825	2.03523	2.30073
ADAM18	1.43617	1.41448	1.42708	1.34756	1.34699	1.27932
ADAM19	3.40209	3.44287	3.5534	3.56722	3.70317	4.01531
ADAM1A	2.04465	1.77185	2.07347	1.71832	1.66802	1.78412
ADAM2	1.35727	1.39705	1.45937	1.31602	1.29328	1.22065
ADAM20	1.55954	1.67075	1.26007	1.23157	1.2499	1.20309
ADAM20P1	1.29656	1.32094	1.36523	1.22696	1.16932	1.0163
ADAM21	1.73832	1.46964	1.4291	1.33442	1.26287	1.153
ADAM21P1	1.44133	1.63616	1.41507	1.21552	1.313	1.2495
ADAM22	1.67112	1.66027	1.64388	1.58874	1.54595	1.43781
ADAM23	1.98521	1.93005	1.86696	1.81897	1.71445	1.65146
ADAM28	1.61165	1.68209	1.62693	1.48706	1.45862	1.36989
ADAM29	1.6047	1.48834	1.6626	1.36218	1.39999	1.32401
ADAM30	1.68889	1.67431	1.69318	1.60665	1.60095	1.47575
ADAM32	1.57799	1.60224	1.60411	1.72902	1.67408	1.58699
ADAM33	4.73318	4.74973	4.76184	4.50427	4.43012	4.09439
ADAM3A	1.50346	1.48144	1.54901	1.35093	1.34838	1.26474
ADAM5	1.40876	1.44879	1.63542	1.32145	1.35605	1.39696
ADAM6	2.43931	2.4873	2.39732	2.24233	2.29666	2.11264
ADAM7	1.45073	1.51186	1.53484	1.35711	1.29868	1.30556
ADAM8	5.25165	5.14012	5.21711	4.85624	4.76939	4.40314
ADAM9	2.31495	2.42464	2.30111	2.61314	2.52165	3.27674
ADAMDEC1	1.49969	1.55769	1.5072	1.30803	1.30879	1.25077
ADAMTS1	1.90547	1.96457	1.89215	1.7354	1.69917	1.60927
ADAMTS10	4.62054	4.51936	4.64691	4.36239	4.33867	4.14728
ADAMTS12	2.3372	2.40028	2.32663	2.34764	2.37941	2.55726
ADAMTS13	4.105	4.09243	4.03427	3.67141	3.67653	3.35082
ADAMTS14	4.09919	4.07475	4.13993	3.84879	3.8275	3.69268
ADAMTS15	3.67923	3.79104	3.83001	3.60173	3.61366	3.28145
ADAMTS16	2.77098	2.75076	2.75984	2.68171	2.58435	2.57225
ADAMTS17	3.6314	3.62872	3.56946	3.30351	3.24798	3.08148
ADAMTS18	2.31568	2.30251	2.22457	2.09761	2.0763	1.92998
ADAMTS19	1.60711	1.70182	1.712	1.44926	1.36865	1.34843
ADAMTS2	4.35444	4.25149	4.30566	4.10437	3.99425	3.60829
ADAMTS20	1.42269	1.44148	1.45413	1.35777	1.28866	1.27385
ADAMTS3	1.6852	1.63602	1.59625	1.49183	1.41815	1.42761
ADAMTS4	3.06286	2.84977	2.90148	2.73583	2.78472	2.56595
ADAMTS5	2.49427	2.51179	2.39819	2.1772	2.22546	2.129
ADAMTS6	2.08537	1.98399	2.08591	2.47683	2.65604	2.36788
ADAMTS7	5.04262	4.9306	5.02668	4.85352	4.75168	4.61317
ADAMTS8	4.10901	3.91501	3.94511	3.6741	3.66821	3.31342
ADAMTS9	1.84529	1.8277	1.82899	1.69563	1.67859	1.528
ADAMTS9-AS1	1.57503	1.6261	1.56229	1.48055	1.36466	1.39404
ADAMTS9-AS2	1.92853	1.97962	1.86894	1.83445	1.86991	1.62398
ADAMTSL1	2.8973	2.83197	2.84341	3.20881	3.44331	3.65907
ADAMTSL2	4.33845	4.30684	4.2447	4.2189	3.96555	3.8385
ADAMTSL3	2.27574	2.27137	2.31835	2.29236	2.25238	2.56769
ADAMTSL4	4.23838	4.22333	4.20472	4.02876	3.94884	3.86642
ADAMTSL5	4.87422	4.75157	4.87613	4.72205	4.73612	4.50655
ADAP1	4.41437	4.45264	4.45092	3.96455	3.97805	3.62104
ADAP2	2.48791	2.35807	2.47301	2.22003	2.26053	2.06686
ADAR	2.79807	2.93781	2.93169	2.95619	3.02933	4.07919
ADARB1	2.73728	2.69548	2.81009	2.70985	2.729	2.68524
ADARB2	3.91704	3.85552	3.90938	3.62577	3.61006	3.3013
ADARB2-AS1	2.86028	3.03486	2.85757	2.47496	2.53306	2.54029
ADAT1	1.97377	1.91953	2.01284	2.22945	2.33477	2.39633
ADAT2	1.84072	1.77409	1.88543	1.60592	1.53929	1.48043
ADAT3	4.45497	4.51223	4.38975	4.66213	4.72961	4.36908
ADC	3.57025	3.62281	3.51815	3.5957	3.59251	3.28496
ADCK1	3.25307	3.29345	3.23817	2.96468	3.01366	2.75145
ADCK2	3.04757	3.0701	3.1368	3.31179	3.51231	3.09499
ADCK3	4.54521	4.46138	4.52314	4.58298	4.69493	4.58111
ADCK4	4.12472	4.1381	4.15011	4.18855	4.40773	4.06194
ADCK5	5.23527	5.08542	5.09972	5.03404	4.96957	4.7488
ADCY1	3.5169	3.60266	3.56956	3.54399	3.53625	3.50974
ADCY10	1.6382	1.70091	1.6356	1.54554	1.49034	1.42932
ADCY10P1	1.6993	1.47437	1.46166	1.46353	1.29985	1.20726
ADCY2	1.92703	1.86573	1.95362	1.81355	1.69159	1.65685
ADCY3	4.02306	3.98943	4.03019	4.08936	4.18562	4.294
ADCY4	3.58229	3.64216	3.52391	3.39682	3.33071	3.09084
ADCY5	3.52026	3.49775	3.49165	3.26179	3.26333	2.99741
ADCY6	3.89116	3.89767	3.93493	4.26631	4.50327	4.40562
ADCY7	4.32451	4.34098	4.39287	3.9428	4.02599	3.91387
ADCY8	2.09391	2.23709	2.25942	1.91523	1.92745	1.80141
ADCY9	3.48154	3.45324	3.33834	3.35038	3.42745	3.66267
ADCYAP1	2.76144	2.76458	2.86933	2.60809	2.44199	2.21333
ADCYAP1R1	3.01868	2.98166	2.93677	2.71018	2.62195	2.43071
ADD1	3.73568	3.72292	3.66815	3.56944	3.65721	3.90957
ADD2	2.85593	2.7845	2.7947	2.71448	2.64071	2.41054
ADD3	1.59003	1.60131	1.64924	1.55151	1.5534	1.6003
ADD3-AS1	2.93443	2.87483	2.92001	2.72813	2.77706	2.61566
ADGB	1.45622	1.5317	1.53724	1.41548	1.35117	1.30809
ADH1A	1.83548	1.71724	1.70808	1.63299	1.6029	1.53364
ADH1B	1.70226	1.71943	1.66042	1.61351	1.51753	1.34688
ADH1C	1.73282	1.68769	1.56153	1.57925	1.6255	1.45965
ADH4	1.47535	1.48393	1.5243	1.39112	1.32518	1.27079
ADH5	2.5169	2.43865	2.32389	2.89261	2.75054	3.70938
ADH5P4	3.66522	3.99435	3.75086	4.26963	4.00159	4.5956
ADH6	1.53266	1.49427	1.42858	1.39026	1.42608	1.26481
ADH7	1.81769	1.54472	1.61214	1.46065	1.47912	1.29513
ADHFE1	2.01939	2.09259	2.10056	1.92662	1.88696	1.81197
ADI1	3.78045	3.85038	4.01084	4.79896	5.08961	5.65306
ADIG	3.28333	3.0847	3.07867	2.74235	2.70156	2.42186
ADIPOQ	1.51183	1.4327	1.48845	1.64561	1.45899	1.38857
ADIPOQ-AS1	1.33431	1.41119	1.47164	1.37654	1.25638	1.27225
ADIPOR1	4.93117	4.93304	4.87868	5.11807	5.1823	5.90573
ADIPOR2	3.17964	3.241	3.19322	3.3091	3.45689	4.24343
ADIRF	4.86365	4.94435	4.69339	5.08142	5.31667	4.87365
ADK	3.21868	3.21868	3.10154	3.6667	3.44132	4.37182
ADM	4.20552	4.27258	4.21374	4.60411	4.64311	4.58607
ADM2	5.79228	5.57124	5.70553	4.92519	5.12771	4.46675
ADM5	3.21262	3.08538	3.1169	2.89446	2.64601	2.52375
ADNP	3.43394	3.4977	3.57285	3.09101	3.14087	3.14091
ADNP2	2.05241	1.74866	1.79663	1.79	1.94239	2.51518
ADO	2.90717	3.00889	2.97738	3.03957	2.98604	2.9079
ADORA1	4.253	4.31546	4.32726	4.21551	4.06495	3.85468
ADORA2A	4.67201	4.56549	4.64037	4.56189	4.58105	4.37024
ADORA2A-AS1	2.90525	2.87442	2.92078	2.6424	2.71981	2.59629
ADORA2B	6.49336	6.65168	6.80767	6.82132	6.8508	6.73242
ADORA3	2.49434	2.35583	2.38266	2.12101	2.07748	1.93745
ADPGK	3.41266	3.30828	3.2637	3.41297	3.31905	3.88024
ADPGK-AS1	2.09193	2.56196	2.27489	2.69329	2.23922	2.24942
ADPRH	2.43678	2.58093	2.53679	2.34286	2.19599	2.14837
ADPRHL1	4.07591	3.97344	3.58311	3.81595	3.80441	3.4217
ADPRHL2	4.83869	4.7006	4.90891	5.76201	5.7643	5.66596
ADPRM	1.49703	1.45145	1.53084	1.48844	1.4837	1.55034
ADRA1A	2.29017	2.3465	2.36284	2.11524	2.03746	1.99247
ADRA1B	5.15573	4.86616	4.94133	4.59028	4.66647	4.60561
ADRA1D	2.6133	2.64845	2.65878	2.41594	2.72586	2.4902
ADRA2A	2.48237	2.75383	2.37523	2.1205	1.96756	1.96864
ADRA2B	3.3488	3.35563	3.25017	3.11814	3.01952	2.91081
ADRA2C	5.10591	5.26919	5.25251	4.93348	4.51994	4.4682
ADRB1	4.52233	4.42977	4.12255	4.25352	4.34299	4.02288
ADRB2	2.27522	2.14315	2.22281	2.47265	2.29271	2.33055
ADRB3	2.77962	2.65594	2.7956	2.58641	2.55232	2.33121
ADRBK1	5.83818	5.91892	5.81837	5.97462	6.11508	6.01725
ADRBK2	1.84757	1.90977	1.78174	1.68547	1.57901	1.64738
ADRM1	5.86015	5.87773	5.82957	6.98109	6.97801	6.79934
ADSL	3.21392	3.34415	3.18993	3.82624	3.8448	4.86237
ADSS	2.26772	2.31482	2.22482	2.07766	2.08355	2.26018
ADSSL1	3.68304	3.67631	3.55432	3.45292	3.44194	3.34778
ADTRP	1.68919	1.68829	1.83208	1.64205	1.51308	1.549
AEBP1	4.79676	4.75032	4.77187	4.43215	4.38499	4.10107
AEBP2	3.03272	3.2355	3.13977	3.24233	3.20771	3.22588
AEN	3.58336	3.7837	3.85308	4.50736	4.79753	4.9203
AES	5.79078	5.66106	5.66656	7.10593	7.52296	7.53571
AFAP1	3.26885	3.21797	3.33273	3.59221	3.66506	4.16844
AFAP1-AS1	1.97331	1.85082	2.07258	2.35126	1.91401	1.8186
AFAP1L1	3.65697	3.53239	3.67303	3.50357	3.51453	3.33589
AFAP1L2	2.94573	2.94783	2.99087	2.756	2.76359	2.68141
AFF1	2.85086	2.91472	2.88597	3.10722	3.01803	3.01479
AFF2	2.1343	2.09106	2.01751	1.87922	1.87092	1.76102
AFF2-IT1	1.39822	1.70429	1.36518	1.35057	1.25025	1.44988
AFF3	2.35599	2.40759	2.36766	2.29997	2.222	2.11569
AFF4	2.64596	2.55309	2.71295	2.342	2.36897	2.43994
AFG3L1P	3.06941	2.99368	3.05618	2.8506	2.81849	2.72651
AFG3L2	3.08161	3.15678	3.20053	3.16672	3.30198	4.28368
AFM	1.53045	1.50287	1.48569	1.32628	1.3101	1.29228
AFMID	3.5043	3.50862	3.50332	3.97734	4.24297	4.78715
AFP	1.41584	1.49633	1.51106	1.40601	1.31192	1.28587
AFTPH	1.96324	1.88461	2.057	1.81859	1.73048	1.58939
AGA	1.8682	1.93165	1.91178	1.6574	1.70427	1.90987
AGAP1	3.81985	3.86219	3.87496	3.88507	3.84705	3.81792
AGAP1-IT1	2.53713	2.80035	2.52636	2.37875	2.32501	2.19097
AGAP11	1.70763	1.73883	1.67807	1.69703	1.79993	1.65927
AGAP2	4.06118	3.8384	3.96208	3.91749	3.91789	3.73327
AGAP2-AS1	4.52135	4.73477	4.67454	5.80929	5.5636	5.87405
AGAP3	5.14668	5.06733	5.04224	5.0023	5.01023	4.77775
AGAP4	2.26699	2.28776	2.21597	2.52545	2.5784	2.52282
AGAP5	2.48654	2.34955	2.37848	2.67724	2.68351	2.77664
AGAP6	1.78606	2.00928	1.88773	3.11319	3.11342	3.33709
AGAP7	1.88659	1.96121	2.11983	3.16054	3.28556	3.57583
AGAP8	2.31846	2.31183	2.27019	2.47356	2.47342	2.58237
AGAP9	2.32999	2.31232	2.38712	2.81374	2.82179	2.95716
AGBL1	2.01972	1.96551	1.91796	1.69439	1.57761	1.54026
AGBL1-AS1	1.6137	1.55811	1.52306	1.32522	1.5399	1.43824
AGBL2	1.59889	1.53731	1.57977	1.55536	1.5032	1.54758
AGBL3	1.46511	1.41216	1.48371	1.46299	1.36815	1.37949
AGBL4	2.14895	2.09716	2.18268	2.10143	2.04282	1.97745
AGBL4-IT1	1.76621	1.66008	1.536	1.4466	1.3836	1.3663
AGBL5	3.11809	3.15282	3.16491	3.07624	3.28087	3.49076
AGBL5-AS1	5.28486	5.33943	5.28677	5.13449	4.91429	4.35948
AGBL5-IT1	1.60064	1.88976	1.87716	2.24217	2.28094	2.16663
AGER	3.54592	3.33555	3.49575	3.06671	2.92808	2.78662
AGFG1	3.3322	3.42707	3.35819	2.90065	2.82712	3.04634
AGFG2	3.77698	3.82491	3.76942	4.11781	4.27814	4.42507
AGGF1	1.91272	1.81808	1.86922	2.05571	1.95595	2.07475
AGK	2.6358	2.65739	2.81285	3.04283	2.92544	3.13552
AGL	1.56466	1.57522	1.49236	1.3219	1.29093	1.26475
AGMAT	2.34108	2.40459	2.49279	2.06267	2.19386	2.08843
AGMO	1.41715	1.47379	1.4762	1.31917	1.26636	1.19954
AGO1	3.75537	3.71471	3.79918	3.39361	3.42224	3.80529
AGO2	3.83252	3.77902	3.89112	3.74099	3.76531	3.70522
AGO3	1.95034	1.92823	1.93576	1.86895	1.91815	1.8714
AGO4	1.85418	1.90751	1.8822	1.88953	1.86966	1.91053
AGPAT1	3.65388	3.74584	3.62179	3.94309	4.04511	3.98765
AGPAT2	5.59055	5.51336	5.56664	5.75758	5.91758	5.5798
AGPAT3	3.89197	3.86898	3.90225	3.75348	3.76688	3.894
AGPAT4	2.19242	2.39066	2.20421	1.90545	2.0831	2.07137
AGPAT4-IT1	2.0102	2.08302	2.08537	2.07615	2.00493	1.5603
AGPAT5	2.44409	2.56232	2.54706	2.60166	2.43915	2.59513
AGPAT6	3.15677	3.19532	3.10212	3.3292	3.49997	3.92787
AGPAT9	2.01693	1.97424	1.91227	1.79112	1.78681	1.6643
AGPS	1.93182	1.87399	1.89663	1.80736	1.81417	2.0666
AGR2	1.39038	1.5093	1.49058	1.30617	1.33307	1.27844
AGR3	1.20373	1.30326	1.3326	1.26609	1.18255	1.16212
AGRN	5.19995	5.18898	5.07611	5.27456	5.28406	5.27592
AGRP	3.71205	4.02733	3.88811	3.28861	3.42979	3.38286
AGT	2.99461	2.9118	2.91666	2.63426	2.43457	2.3902
AGTPBP1	1.87339	1.9439	1.77152	1.83566	1.81263	1.84833
AGTR1	1.89024	1.79952	1.87173	1.67322	1.59074	1.54348
AGTR2	1.49261	1.51522	1.38603	1.38634	1.33844	1.34594
AGTRAP	4.30699	4.22373	4.24999	5.28675	5.34896	4.96238
AGXT	4.54777	4.41304	4.47593	3.96795	3.87704	3.58058
AGXT2	1.77805	1.74044	1.66489	1.62449	1.51347	1.44787
AHCTF1	1.72057	1.77793	1.75668	1.81086	1.72287	1.77793
AHCY	4.79994	4.75693	4.69103	5.33279	5.66323	5.55478
AHCYL1	3.94319	3.97631	3.91488	3.66918	3.81807	4.24826
AHCYL2	2.18494	2.22282	2.01764	1.6741	1.66592	1.75937
AHDC1	4.71613	4.77457	4.64806	4.32456	4.38467	4.23961
AHI1	1.48131	1.52866	1.50926	1.46409	1.39719	1.4062
AHNAK	4.86913	4.99384	4.92579	5.07281	5.03541	5.00132
AHNAK2	3.83693	3.88919	3.8644	4.0012	4.23078	4.73125
AHR	1.93195	1.96391	2.02811	2.15159	2.05915	2.25839
AHSA1	3.96009	4.11585	3.92634	4.24036	4.63284	5.38635
AHSA2	2.01478	2.05196	2.02997	2.02997	2.08569	1.97076
AHSG	1.91945	1.98041	2.05422	1.86623	1.79488	1.70594
AHSP	1.72481	1.56056	1.71944	1.50521	1.27134	1.41548
AICDA	1.61289	1.80809	1.68071	1.48454	1.53224	1.40888
AIDA	2.60995	2.68223	2.50356	2.56372	2.43999	2.68788
AIF1	2.85994	2.58891	2.89806	2.32448	2.14421	2.07284
AIF1L	3.41376	3.2026	3.27168	2.91698	2.86863	2.66373
AIFM1	3.31226	3.46302	3.2942	3.02007	3.0569	3.32843
AIFM2	3.79478	3.99703	3.97328	3.99722	4.19161	3.96894
AIFM3	4.59564	4.46494	4.49078	4.1458	4.18632	3.78242
AIG1	1.97015	1.88765	2.08403	1.9597	2.05409	2.17225
AIM1	1.90777	1.93547	1.9714	1.60095	1.71179	1.66425
AIM1L	3.72615	3.64529	3.7678	3.53875	3.45326	3.25298
AIM2	1.58354	1.66942	1.68183	1.51439	1.43442	1.34262
AIMP1	1.89806	1.88839	1.94963	2.01505	1.87742	2.19304
AIMP2	3.76817	3.36996	3.63438	4.88358	4.9032	5.33219
AIP	5.09346	5.18776	5.09149	6.90922	7.06154	6.79209
AIPL1	3.47911	3.56798	3.62651	3.35807	3.11741	3.08576
AIRE	4.80033	4.66001	4.66964	4.50452	4.45043	4.07018
AJAP1	3.36945	3.25351	3.43287	3.07496	2.99729	2.82575
AJUBA	2.78358	2.84063	2.87153	5.93911	6.50977	7.07786
AK1	4.87034	4.92812	4.69003	5.13873	5.24373	5.12539
AK2	2.41745	2.45029	2.41056	2.82094	2.80415	3.59135
AK3	2.29718	2.47146	2.43313	2.34351	2.22188	2.47167
AK4	3.1607	3.01163	3.17313	2.92068	2.91798	2.85972
AK4P3	2.45567	2.75431	2.80115	2.72493	2.73794	3.00475
AK5	1.57649	1.6331	1.62459	1.49228	1.46913	1.49181
AK7	1.68979	1.70527	1.84164	1.47259	1.4921	1.3983
AK8	2.93671	2.77509	2.76106	2.58323	2.45077	2.33699
AK9	1.46892	1.48736	1.49947	1.43164	1.33967	1.33789
AKAP1	3.39644	3.57468	3.45998	3.43042	3.41911	3.57287
AKAP10	2.6266	2.71253	2.7331	2.38174	2.36063	2.40398
AKAP11	1.64747	1.55525	1.53861	1.49108	1.43806	1.42113
AKAP11-IT1	1.92764	1.78524	1.54049	1.42312	1.35951	1.42363
AKAP12	2.89545	2.82383	2.88865	3.01271	2.81338	2.93925
AKAP13	2.4358	2.47473	2.39838	2.17026	2.17855	2.29873
AKAP14	1.5469	1.45049	1.69354	1.45081	1.48793	1.40052
AKAP16BP	1.90547	2.04636	1.95217	2.02406	2.19911	1.52143
AKAP17A	3.72533	3.76827	3.8436	3.72187	3.8084	3.55087
AKAP2	2.8089	2.79717	2.83646	2.89759	2.77352	2.93026
AKAP3	1.54405	1.61393	1.53515	1.48885	1.4441	1.43184
AKAP4	1.76295	1.64375	1.85051	1.63232	1.53585	1.48923
AKAP5	1.42769	1.39249	1.50208	1.39436	1.3146	1.18281
AKAP6	1.48613	1.5339	1.52423	1.43177	1.31102	1.29223
AKAP7	1.72808	1.71672	1.79108	1.59773	1.60157	1.45657
AKAP8	3.7984	3.81361	3.72103	3.83351	3.97215	4.21554
AKAP8L	5.13925	5.11984	4.809	4.96372	5.40707	5.69353
AKAP9	1.479	1.49146	1.43487	1.45082	1.36593	1.3642
AKIP1	3.55915	3.50047	3.64233	4.29983	4.56288	4.51737
AKIRIN1	3.04772	3.13253	3.12727	3.23222	3.44135	3.91184
AKIRIN2	3.41971	3.63535	3.5779	3.48543	3.53125	3.57359
AKIRIN2-AS1	2.55149	2.75421	2.95927	2.4207	2.37081	2.20503
AKNA	3.99056	3.97734	4.11478	3.78969	3.86281	3.58482
AKNAD1	1.74038	1.64976	1.58469	1.60773	1.5347	1.50684
AKR1A1	4.45484	4.33295	4.45951	4.98329	5.03813	5.00215
AKR1B1	4.13706	4.30277	4.08335	5.52225	5.77402	5.56803
AKR1B10	2.38636	2.25913	2.22522	2.18431	2.07216	2.08199
AKR1B15	1.94614	2.05961	2.1085	1.90714	1.79922	1.66352
AKR1B1P6	3.57681	3.82112	3.9465	3.2165	3.32332	3.26108
AKR1C1	1.66626	1.79777	1.71545	1.69459	1.64459	1.57047
AKR1C2	1.60278	1.54897	1.56931	1.63653	1.52868	1.52653
AKR1C3	1.54752	1.58554	1.59751	1.52607	1.47777	1.56025
AKR1C4	1.62746	1.65109	1.62091	1.47915	1.41296	1.45648
AKR1C6P	1.71173	1.70025	1.79896	1.54348	1.5155	1.49994
AKR1C7P	1.71073	1.9058	2.16739	1.6876	1.53641	1.48192
AKR1CL1	1.70282	1.80331	1.77823	1.66445	1.68962	1.53514
AKR1D1	1.593	1.52055	1.60212	1.47063	1.41212	1.33604
AKR1E2	2.25825	2.28231	2.26909	2.28637	2.29371	2.22285
AKR7A2	4.43875	4.30789	4.259	5.94558	5.91618	5.88136
AKR7A2P1	3.11799	3.1897	3.12329	2.75551	2.97227	2.55205
AKR7A3	3.54784	3.81973	3.56095	4.12654	3.8539	3.7831
AKR7L	4.14195	4.22094	4.14739	4.30121	4.28962	4.05592
AKT1	5.81682	5.76957	5.7425	6.32298	6.35642	6.17303
AKT1S1	4.5142	4.50988	4.70406	5.27147	5.60026	5.23582
AKT2	4.87221	4.78623	4.75592	4.90109	5.05455	4.87884
AKT3	2.57373	2.56861	2.67665	2.55178	2.62397	2.64956
AKT3-IT1	1.81788	1.52406	1.29743	1.29941	1.08104	1.46024
AKTIP	1.57602	1.65599	1.69924	1.64283	1.5761	1.78752
ALAD	4.02087	3.89566	3.96577	3.57871	3.53063	3.56237
ALAS1	3.63212	3.55762	3.63385	3.96901	4.1725	4.80433
ALAS2	2.72135	2.61016	2.45832	2.14909	2.12454	2.14504
ALB	1.59707	1.47907	1.59193	1.40214	1.37229	1.32812
ALCAM	2.01982	1.97331	2.04098	2.05424	1.83392	1.89003
ALDH16A1	4.90342	4.8769	4.96488	5.45637	5.47267	5.22069
ALDH18A1	3.35303	3.37723	3.32663	3.40984	3.50751	4.13727
ALDH1A1	1.69514	1.62893	1.5694	1.49286	1.43198	1.38329
ALDH1A2	2.03805	2.01292	2.06447	1.80473	1.80043	1.6435
ALDH1A3	3.83746	3.79336	3.85886	4.17005	4.10408	4.71348
ALDH1B1	2.92346	3.089	2.75746	2.94392	3.19117	3.37612
ALDH1L1	3.38612	3.35411	3.418	3.17013	3.14769	2.94385
ALDH1L1-AS1	3.74582	3.65343	3.77143	3.00356	2.73612	2.94329
ALDH1L1-AS2	2.10015	2.29705	2.22379	1.95777	1.9306	1.63676
ALDH1L2	2.00952	2.00868	2.00755	1.75753	1.68528	1.62869
ALDH2	5.28476	5.3177	5.13394	4.59469	4.69056	4.47523
ALDH3A1	3.87679	3.75806	3.89673	3.61039	3.57526	3.35029
ALDH3A2	1.85842	1.9757	1.95707	1.96994	1.92894	2.19038
ALDH3B1	5.43256	5.22797	5.21779	5.93917	5.99853	5.82095
ALDH3B2	4.03964	4.1263	4.11841	4.07378	4.1973	3.82983
ALDH4A1	4.02724	4.08192	4.14818	5.12176	5.0803	4.77165
ALDH5A1	2.23728	2.24674	2.23259	2.14642	2.05901	1.92273
ALDH6A1	1.93008	1.9542	2.08451	1.80575	1.78187	2.15222
ALDH7A1	2.66839	2.65113	2.72777	3.33752	3.49018	4.79901
ALDH8A1	1.86537	1.79818	1.84009	1.81835	1.72609	1.65188
ALDH9A1	2.51816	2.49057	2.40228	2.72532	2.79976	3.56498
ALDOA	5.14293	4.95703	5.08439	5.72338	5.78505	5.55174
ALDOB	2.69236	2.61989	2.68282	2.49907	2.42552	2.37243
ALDOC	4.05297	4.02215	3.8882	4.43493	4.92109	5.13768
ALG1	3.47238	3.22838	3.44347	4.19676	4.68341	4.84527
ALG10	1.6289	1.52992	1.69003	1.63053	1.55358	1.52017
ALG10B	1.72787	1.52284	1.76089	1.6886	1.70726	1.62545
ALG11	1.62821	1.57753	1.54286	1.45346	1.41296	1.55063
ALG12	4.28413	4.46742	4.51549	4.76648	4.97997	4.99911
ALG13	1.52076	1.54623	1.58089	1.53564	1.48566	1.56195
ALG13-AS1	1.82946	1.65792	1.70427	1.96162	1.83653	1.94012
ALG14	2.2673	2.28122	2.41325	2.36874	2.27981	2.64826
ALG1L	3.1776	3.38511	3.38392	3.76354	3.93372	3.95522
ALG1L13P	2.52502	2.43942	2.4293	2.42712	2.37941	2.42509
ALG1L2	3.72922	3.61756	3.56611	3.72639	3.84823	3.81404
ALG1L9P	3.34802	3.19603	3.29559	3.34486	3.43149	3.42957
ALG2	2.21593	1.86932	1.90208	2.1815	2.0714	2.41077
ALG3	3.99242	4.0326	3.97524	4.4284	4.56085	4.43046
ALG5	1.69515	1.72548	1.6924	1.75984	1.6255	1.84917
ALG6	1.35682	1.40665	1.34385	1.34463	1.2734	1.36427
ALG8	2.35585	2.51259	2.44626	3.50536	3.40581	4.29797
ALG9	2.736	2.85609	2.82202	2.79466	2.90119	3.14943
ALG9-IT1	1.75749	1.57888	1.39918	1.40345	1.15079	1.14501
ALK	3.00532	2.94109	2.98646	2.61993	2.60289	2.41341
ALKBH1	2.3343	2.35287	2.0592	2.4556	2.34724	2.79578
ALKBH2	3.14067	3.31774	3.28973	3.17958	3.281	3.38707
ALKBH3	2.34644	2.50551	2.38983	2.29906	2.37577	2.94366
ALKBH3-AS1	1.94417	1.70776	1.99066	1.49777	1.52761	1.34091
ALKBH4	4.41402	4.43325	4.64941	4.48467	4.73108	4.57537
ALKBH5	4.8189	4.7042	4.76369	4.89537	5.14094	5.09315
ALKBH6	5.32308	5.32028	5.36717	5.62736	5.55912	5.46419
ALKBH7	4.40413	4.42692	3.96315	4.61074	4.97643	4.42687
ALKBH8	1.62474	1.78295	1.70517	1.5164	1.48997	1.38984
ALLC	2.0232	1.90338	1.78497	1.86817	1.73399	1.69535
ALMS1	1.63672	1.6593	1.63875	1.53435	1.482	1.48068
ALMS1-IT1	1.16194	1.25158	1.35327	1.37685	1.33497	1.25089
ALMS1P	2.21716	2.1755	1.99728	1.93119	1.9401	1.75685
ALOX12	2.46601	2.39014	2.3732	2.14798	2.24418	2.15637
ALOX12B	3.40575	3.47218	3.63729	3.28743	3.23077	2.96261
ALOX12P2	2.37835	2.45996	2.32193	2.25922	2.18283	1.9675
ALOX15	2.97422	2.89483	3.08871	2.64549	2.74817	2.44186
ALOX15B	3.58654	3.37715	3.26893	3.09993	3.09003	2.93404
ALOX15P1	2.38342	2.56898	2.60519	2.09878	2.21497	2.09636
ALOX5	3.26333	3.29765	3.2808	3.0842	3.06492	2.95381
ALOX5AP	2.77345	2.60192	2.6139	2.54785	2.37368	2.43114
ALOXE3	2.88559	2.79223	2.84387	2.656	2.49946	2.3684
ALPI	4.00374	4.01139	4.03359	3.56117	3.5305	3.26717
ALPK1	1.81375	1.77157	1.86834	1.60948	1.56183	1.46173
ALPK2	1.78601	1.67684	1.69606	1.61285	1.60341	1.58792
ALPK3	2.79222	2.66585	2.71755	2.51222	2.50481	2.41253
ALPL	3.59219	3.5492	3.55771	3.39186	3.31001	3.09103
ALPP	4.18755	3.97551	4.22075	3.57261	3.49654	3.35042
ALPPL2	4.23909	4.21019	4.27175	3.89118	3.84364	3.61745
ALS2	1.82293	1.77931	1.83642	1.70408	1.75283	1.77624
ALS2CL	4.26302	4.31048	4.25908	4.15581	4.00549	3.76905
ALS2CR11	1.47038	1.40747	1.34333	1.28251	1.26416	1.18255
ALS2CR12	1.62679	1.62567	1.59155	1.43634	1.44216	1.44381
ALX1	2.6626	2.32781	2.39244	2.32689	2.31705	2.00618
ALX3	4.08964	4.19129	4.27247	3.8641	3.99634	3.60478
ALX4	4.18563	4.42991	4.36239	3.96607	3.76124	3.59206
ALYREF	4.64961	4.74697	4.97978	6.49154	6.74976	6.80224
AMACR	1.70372	1.71744	1.67364	1.57558	1.59169	1.56458
AMBN	1.68098	1.58727	1.55644	1.55339	1.38598	1.37918
AMBP	3.37915	3.35715	3.15817	3.01563	3.01222	2.93481
AMBRA1	4.46788	4.46686	4.47787	4.42349	4.49269	4.40182
AMD1	3.38384	3.40792	3.28468	3.11713	2.94386	3.19129
AMDHD1	2.09622	2.12226	1.93874	1.72668	1.82451	1.74112
AMDHD2	5.16538	5.16704	5.1952	5.31795	5.38208	4.90363
AMELX	2.04707	1.83222	1.72864	1.59172	1.46354	1.3773
AMELY	1.8799	1.73199	1.78925	1.49957	1.55637	1.44614
AMER1	2.58246	2.36494	2.30903	1.99466	1.97072	2.07539
AMER2	3.49513	3.61817	3.58062	3.07831	3.03035	2.84774
AMER3	4.2108	4.01018	4.01702	3.85606	3.67746	3.50028
AMFR	3.98272	4.01244	3.74007	5.20175	5.9124	6.83882
AMH	5.49899	5.22322	5.32749	5.05118	5.21843	4.64846
AMHR2	3.74688	3.39538	3.49751	2.94861	2.97551	2.91373
AMICA1	1.94464	2.19582	1.96563	1.95408	1.94332	1.87202
AMIGO1	3.10344	3.00169	2.90171	2.47663	2.61479	2.56132
AMIGO2	1.91268	1.84798	1.89768	1.7729	1.63712	1.62278
AMMECR1	2.85716	2.76998	2.77281	2.54401	2.42701	2.32001
AMMECR1-IT1	1.4151	1.59247	1.46637	1.22587	1.05888	1.21081
AMMECR1L	3.54958	3.51816	3.48482	3.11859	3.32236	3.45718
AMN	5.49484	5.44969	5.52038	5.05262	5.06518	4.65408
AMN1	1.89168	1.89724	2.06131	2.11302	1.96537	2.02259
AMOT	2.35465	2.29168	2.28603	1.87226	1.88994	1.75223
AMOTL1	4.15715	4.0635	4.08208	4.08451	4.03998	4.18319
AMOTL2	4.7238	4.71415	4.67158	4.71614	4.76714	4.70776
AMPD1	1.5709	1.52465	1.56794	1.32609	1.38162	1.37766
AMPD2	5.22612	5.13446	5.23498	4.81745	4.85189	4.62072
AMPD3	2.97436	2.88564	3.03529	2.74939	2.67018	2.56597
AMPH	2.04725	2.02388	2.02157	1.84401	1.76345	1.66544
AMT	3.21709	3.12548	3.19288	2.95638	2.87936	2.58852
AMTN	1.52604	1.50239	1.40569	1.42547	1.37318	1.20811
AMY1A	1.38534	1.46025	1.53747	1.52552	1.46994	1.43254
AMY1B	1.5025	1.46677	1.55416	1.54759	1.48419	1.48724
AMY2A	1.50167	1.47939	1.47053	1.32261	1.28569	1.25044
AMZ1	4.10837	4.06852	3.98301	3.4495	3.43918	3.23775
AMZ2	3.01107	2.88431	2.99755	3.34529	3.51876	4.31153
AMZ2P1	1.59991	1.62617	1.72619	1.83856	1.65831	1.85648
ANAPC1	1.96405	2.1364	2.10245	1.83382	1.80475	2.00401
ANAPC10	1.40627	1.43767	1.45036	1.6699	1.5804	1.63352
ANAPC11	4.87342	4.78447	4.68044	5.90296	5.87196	5.78276
ANAPC13	2.74318	2.72359	2.61541	2.81106	2.44514	2.7267
ANAPC15	4.36349	4.34107	4.22664	4.63341	4.83943	5.11126
ANAPC16	2.39954	2.4417	2.42312	2.76852	2.81254	3.26009
ANAPC1P1	1.85215	1.99519	1.85211	1.60661	1.69607	1.80312
ANAPC2	4.74512	4.65587	4.70792	4.5629	4.70955	4.59169
ANAPC4	1.59227	1.54296	1.58417	1.36715	1.42124	1.37406
ANAPC5	4.52923	4.52825	4.58842	4.27604	4.34449	4.68953
ANAPC7	2.29467	2.4545	2.39285	2.45616	2.36276	2.71418
ANG	2.32632	2.3377	2.44139	2.18432	2.27346	2.18901
ANGEL1	3.57329	3.68035	3.56274	3.37153	3.52947	3.52382
ANGEL2	1.57072	1.5943	1.71779	1.46843	1.42414	1.53367
ANGPT1	1.50659	1.48252	1.48104	1.50569	1.3681	1.41872
ANGPT2	1.70817	1.78418	1.77213	1.56426	1.57467	1.48746
ANGPT4	3.8962	3.72776	3.58159	3.20709	3.21615	3.01178
ANGPTL1	1.5417	1.51225	1.48574	1.34161	1.35792	1.3697
ANGPTL2	3.18512	3.20227	3.41333	3.03644	2.84591	2.70078
ANGPTL3	1.34357	1.35424	1.21995	1.28285	1.22921	1.16578
ANGPTL4	3.8703	3.7547	3.93383	3.52947	3.47493	3.25876
ANGPTL5	1.39578	1.45679	1.48783	1.33343	1.26688	1.24112
ANGPTL6	3.5613	3.54942	3.63608	3.32426	3.20287	3.16032
ANGPTL7	2.12519	2.3031	2.3023	2.02242	2.05141	1.79877
ANHX	4.35919	4.16421	3.96958	3.91456	3.80336	3.50774
ANK1	3.72428	3.68364	3.7083	3.52443	3.60499	3.56838
ANK2	1.91625	1.92588	1.89333	1.63385	1.60507	1.56036
ANK3	1.62107	1.64079	1.64505	1.53165	1.45791	1.40159
ANKAR	1.54691	1.5766	1.49261	1.43789	1.40444	1.38478
ANKDD1A	4.14733	4.03197	4.09943	3.94514	3.90535	3.78688
ANKDD1B	1.89219	1.73579	1.74562	1.53897	1.57105	1.39977
ANKEF1	1.7251	1.75614	1.92325	1.62874	1.56638	1.55474
ANKFN1	1.48109	1.51021	1.48044	1.45452	1.35607	1.38255
ANKFY1	3.74888	3.6428	3.64933	3.29648	3.52919	3.99238
ANKH	3.81638	3.72194	3.61932	3.061	3.05418	3.10348
ANKIB1	2.09503	2.0277	2.09592	2.08851	2.08392	2.16266
ANKK1	3.62484	3.34884	3.49355	3.19625	3.1115	3.00627
ANKLE1	4.83773	4.83975	4.92986	4.49026	4.38908	4.13122
ANKLE2	3.22257	3.21997	3.20472	3.53785	3.62551	4.65929
ANKMY1	4.19611	4.22975	4.16523	3.91623	3.79405	3.61451
ANKMY2	1.92867	2.02125	1.85823	1.90059	1.78149	1.81518
ANKRA2	1.62524	1.61329	1.64723	1.58111	1.5323	1.55886
ANKRD1	1.74292	1.8849	1.88177	1.76803	1.69434	2.04301
ANKRD10	2.7877	2.8148	2.78174	2.98037	3.04851	3.10461
ANKRD10-IT1	1.29061	1.42693	1.42994	1.47515	1.36584	1.35028
ANKRD11	3.97184	3.95656	3.92285	3.77956	3.65759	3.66786
ANKRD12	1.44676	1.55609	1.47484	1.83357	1.73823	1.75134
ANKRD13A	2.65764	2.65117	2.62852	2.80929	2.81729	3.68885
ANKRD13B	5.37425	5.29146	5.19546	5.17681	5.11313	4.90591
ANKRD13C	1.78142	1.73478	1.79362	1.87694	1.96722	2.05408
ANKRD13D	4.4797	4.36588	4.46533	4.40337	4.43122	4.18067
ANKRD16	2.98011	3.10529	2.93504	2.81897	2.82781	2.79309
ANKRD17	2.72116	2.91163	2.76713	1.9288	1.87623	2.08277
ANKRD18A	1.50388	1.579	1.64108	1.49483	1.44255	1.38025
ANKRD18B	1.3359	1.31412	1.3181	1.3191	1.28838	1.32595
ANKRD18CP	1.35747	1.40002	1.33689	1.3836	1.32245	1.28296
ANKRD18DP	1.53615	1.46569	1.52041	1.36975	1.31793	1.26828
ANKRD19P	1.9483	1.90992	1.96271	1.92294	1.87588	1.79258
ANKRD2	4.43738	4.46073	4.26728	4.03973	3.99609	3.72527
ANKRD20A1	1.44011	1.5513	1.46438	1.41345	1.36575	1.26132
ANKRD20A11P	1.63573	1.6842	1.81679	1.58808	1.55694	1.55599
ANKRD20A19P	2.2555	2.26537	2.1689	2.11977	1.96817	1.92633
ANKRD20A2	1.41172	1.50983	1.39167	1.38583	1.369	1.304
ANKRD20A3	1.5268	1.53193	1.46871	1.32531	1.37791	1.27245
ANKRD20A4	1.52467	1.57564	1.4444	1.39513	1.35096	1.30632
ANKRD20A5P	1.50372	1.57655	1.61232	1.3804	1.40769	1.36357
ANKRD20A8P	1.65522	1.55991	1.50318	1.39107	1.36745	1.3466
ANKRD20A9P	2.04321	2.04801	2.10647	1.81402	2.01045	1.87691
ANKRD22	1.65888	1.74583	1.5528	1.54018	1.45956	1.45154
ANKRD23	3.54372	3.38566	3.48498	3.24832	3.12306	2.7867
ANKRD24	4.53938	4.50895	4.44454	4.08712	3.94027	3.74036
ANKRD26	1.47525	1.46108	1.47822	1.49003	1.49856	1.49229
ANKRD26P1	1.46459	1.42194	1.558	1.31855	1.34851	1.24403
ANKRD26P3	1.53346	1.51615	1.61593	1.48955	1.43495	1.36464
ANKRD27	2.26058	2.30111	2.29616	2.26505	2.19856	2.3882
ANKRD28	2.08717	2.11148	2.02808	1.96777	1.93682	1.98119
ANKRD29	2.22121	2.24485	2.15801	2.10997	2.06597	2.10704
ANKRD30A	1.37639	1.33169	1.45769	1.29306	1.24602	1.28058
ANKRD30B	1.32309	1.35705	1.39591	1.31199	1.2349	1.26676
ANKRD30BL	1.54764	1.50009	1.50236	1.61473	1.47811	1.46347
ANKRD30BP2	1.59016	1.59049	1.56623	1.48112	1.39759	1.44465
ANKRD30BP3	1.51889	1.44322	1.47475	1.38016	1.40578	1.237
ANKRD31	1.38668	1.49756	1.42	1.32874	1.26741	1.25907
ANKRD32	1.56878	1.57064	1.58614	1.66071	1.66225	1.58907
ANKRD33	3.15137	3.06193	3.11213	2.97856	2.81622	2.67497
ANKRD33B	4.15489	4.2242	4.40978	4.11156	3.92652	3.63619
ANKRD33B-AS1	1.74588	1.59907	1.68233	1.54725	1.60117	1.33418
ANKRD34A	2.612	2.98411	2.9491	2.50768	2.66214	2.2937
ANKRD34B	1.68162	1.58116	1.63216	1.59698	1.54189	1.51949
ANKRD34C	1.93767	1.95594	2.00888	1.90141	1.96422	1.79576
ANKRD35	3.00631	2.96832	3.01607	2.61257	2.50279	2.47523
ANKRD36	1.65453	1.63321	1.65923	2.22276	2.06277	2.20431
ANKRD36B	1.63885	1.7472	1.74013	2.06183	1.93431	1.99566
ANKRD36BP1	2.01916	1.70437	1.54556	1.65086	2.03973	1.81293
ANKRD36BP2	1.49007	1.56579	1.53964	1.60995	1.55557	1.52663
ANKRD37	3.53631	3.50052	3.46244	3.47328	3.52407	3.25177
ANKRD39	5.20917	5.24669	5.35339	5.35357	5.40411	5.12161
ANKRD40	2.78982	2.8694	2.84899	2.83331	2.85679	2.92499
ANKRD42	1.82553	1.85698	1.84304	1.83752	1.82778	1.83561
ANKRD44	1.84442	1.80138	1.85494	1.60288	1.57701	1.53311
ANKRD44-IT1	1.60587	1.70126	1.77711	1.38736	1.44518	1.43188
ANKRD45	1.62069	1.69264	1.62027	1.80893	1.70586	1.6423
ANKRD46	2.84	2.739	2.81076	2.73348	2.61781	2.6303
ANKRD49	1.63398	1.46678	1.58124	1.48252	1.46458	1.65077
ANKRD50	1.53521	1.6204	1.75202	1.66735	1.5913	1.62599
ANKRD52	4.8307	4.88376	4.74769	4.55081	4.74216	5.05911
ANKRD53	3.94585	4.0241	3.89386	3.68083	3.63548	3.30045
ANKRD55	1.84982	1.96016	1.87165	1.86022	1.79507	1.67239
ANKRD6	2.18131	2.09848	2.20733	1.96064	1.92687	1.76061
ANKRD60	2.68212	2.86722	2.73905	2.65421	2.80319	2.43177
ANKRD61	1.92321	1.92749	2.07697	1.45873	1.87489	1.84692
ANKRD62	1.44653	1.42047	1.51611	1.32743	1.27877	1.23409
ANKRD62P1-PARP4P3	1.57488	1.5481	1.55494	1.49001	1.36849	1.42366
ANKRD63	5.44821	5.32657	5.58224	5.17255	5.07834	4.62972
ANKRD65	5.60845	5.50985	5.62606	5.37284	5.23701	4.85475
ANKRD66	1.73227	1.80465	1.95089	1.48011	1.48182	1.41818
ANKRD7	1.54934	1.69369	1.61597	1.46596	1.4606	1.40167
ANKRD9	4.81196	5.28978	5.13155	6.12135	6.23514	6.06587
ANKS1A	3.2276	3.13117	3.23524	3.02379	3.06754	3.15528
ANKS1B	1.73977	1.82043	1.79709	1.68652	1.57883	1.52395
ANKS3	4.18469	4.3327	4.2268	4.2004	4.20646	4.0176
ANKS4B	2.1458	2.16437	2.19949	2.25523	1.94828	1.80529
ANKS6	3.02643	3.01486	3.00032	2.985	3.07532	3.19064
ANKUB1	1.377	1.40234	1.44442	1.59981	1.48647	1.40326
ANKZF1	2.41735	2.45734	2.57429	2.44954	2.45384	2.43356
ANLN	2.60795	2.67094	2.66033	3.79684	3.23296	3.66572
ANO1	2.68207	2.6202	2.65009	2.48548	2.46161	2.24297
ANO1-AS1	2.81107	2.75783	2.10675	2.04505	2.18508	2.06653
ANO1-AS2	3.2267	3.27634	3.33725	3.04612	3.11045	2.97332
ANO10	2.6289	2.52884	2.56643	2.69306	2.78523	3.12303
ANO2	2.0519	2.07059	2.09091	2.00001	1.95583	1.98074
ANO3	1.50761	1.56868	1.53475	1.46162	1.43717	1.37398
ANO4	1.61154	1.68554	1.70534	1.54801	1.48359	1.44747
ANO5	1.49153	1.49978	1.52159	1.38469	1.31301	1.3052
ANO6	2.27853	2.28781	2.32175	2.48167	2.30575	2.71105
ANO7	4.31439	4.22583	4.11412	3.87526	3.84181	3.54536
ANO8	3.94599	4.01235	3.99555	4.05851	4.11745	4.00258
ANO9	4.32763	4.36638	4.39993	4.22883	4.15276	3.86277
ANP32A	3.26892	3.40544	3.37308	3.15226	3.08288	3.38376
ANP32A-IT1	2.06174	2.10608	2.01174	1.68918	1.72033	1.93866
ANP32AP1	2.61569	2.5981	2.22914	2.37824	2.313	2.20523
ANP32B	4.62057	4.62799	4.48304	4.61674	4.7643	5.23778
ANP32C	3.06307	3.32443	3.33913	3.02144	2.7602	3.12764
ANP32D	1.39845	1.57037	1.59884	1.49687	1.52225	1.50661
ANP32E	2.63414	2.44888	2.56334	1.93195	1.77804	1.9123
ANPEP	3.31648	3.30982	3.23709	3.9345	4.26866	4.68603
ANTXR1	2.73303	2.71643	2.60966	3.24442	3.08111	4.14103
ANTXR2	2.02017	2.06558	2.04056	1.99761	1.91521	1.89443
ANTXRL	2.20967	2.20392	2.302	1.90128	1.95034	1.88034
ANTXRLP1	1.73837	1.72852	1.50693	1.49612	1.55153	1.44693
ANXA1	2.09246	2.16235	2.26417	3.73012	2.95975	5.02818
ANXA10	1.52086	1.53143	1.62817	1.36303	1.35749	1.26713
ANXA11	4.11795	4.11776	3.99149	4.4028	4.48046	4.66862
ANXA13	1.76743	1.88852	1.73608	1.52048	1.42425	1.46847
ANXA2	4.32891	4.52158	4.42719	8.46263	8.03112	9.28373
ANXA2P1	2.86205	3.20719	3.48851	4.39593	4.75974	4.83215
ANXA2P2	4.96067	5.26545	4.68826	9.02434	8.67814	9.96678
ANXA2P3	2.17139	2.42811	2.75901	2.68088	2.48782	2.85368
ANXA2R	1.54472	1.64916	1.58446	1.75219	1.88315	1.87376
ANXA3	2.44271	2.47738	2.57846	3.79695	3.15662	4.30075
ANXA4	2.25424	2.30276	2.33939	2.42639	2.36526	2.65921
ANXA5	4.17955	4.44072	4.33629	5.28413	5.81009	6.80113
ANXA6	4.17317	4.20732	4.35138	6.69718	7.32825	7.91072
ANXA7	2.74042	2.85279	2.83142	3.14848	3.38664	4.36842
ANXA8L1	3.6239	3.65744	3.64543	3.97805	4.45722	4.64807
ANXA8L2	3.67912	3.81337	3.69055	4.04616	4.3819	4.55821
ANXA9	3.00437	2.8588	2.96603	2.52786	2.51182	2.34503
AOAH	1.79996	1.80232	1.77131	1.6357	1.62604	1.51089
AOAH-IT1	1.76382	1.73635	1.67023	1.42684	1.48858	1.4778
AOC2	2.85674	2.53629	2.69942	2.45189	2.44351	2.26417
AOC3	3.46095	3.61467	3.18648	3.19065	3.09153	2.84633
AOC4	1.76597	1.76168	1.71628	1.53262	1.63738	1.46555
AOX1	1.77979	1.80806	1.72445	1.7429	1.66897	1.75079
AOX2P	1.88318	1.90433	1.83889	1.74099	1.6972	1.54646
AP1AR	1.6049	1.45768	1.45916	1.36603	1.32422	1.44168
AP1B1	4.50751	4.69915	4.62318	4.92958	5.31288	5.51086
AP1B1P1	3.38174	3.28696	3.19243	3.48865	3.44641	3.17295
AP1G1	3.40997	3.35132	3.45149	3.02557	2.95138	3.23747
AP1G2	4.24179	4.33427	4.28571	4.31759	4.45179	4.37976
AP1M1	5.22948	5.42565	5.26295	5.99414	6.37591	6.46888
AP1M2	3.15921	3.12049	3.09293	2.79514	2.72872	2.68088
AP1S1	4.33841	4.54276	4.40849	5.19057	5.30529	5.04453
AP1S2	1.75321	1.70559	1.7547	1.58427	1.5236	1.45816
AP1S3	1.94011	1.88682	1.81811	1.6685	1.66639	1.72729
AP2A1	5.39606	5.44138	5.37624	5.7844	6.05851	5.95498
AP2A2	4.50016	4.44881	4.50567	4.83144	5.29495	5.84569
AP2B1	3.71783	3.68088	3.67885	3.71682	3.68051	4.80235
AP2M1	6.32812	6.25472	6.35959	6.23849	6.29157	6.35198
AP2S1	6.89541	6.7958	6.58626	6.80525	7.00584	7.02862
AP3B1	1.86886	1.89354	1.88407	1.88524	1.8767	2.11272
AP3B2	2.838	2.73112	2.68968	2.57498	2.59146	2.37442
AP3D1	4.59049	4.4977	4.54561	4.90829	5.29693	5.97012
AP3M1	2.29595	2.21878	2.32656	2.02303	1.96489	2.24062
AP3M2	2.02549	2.09049	2.05736	1.96565	1.94345	2.07786
AP3S1	2.66843	2.64224	2.55548	3.2319	2.97641	3.22299
AP3S2	2.99821	3.01565	3.08447	3.5777	3.87007	4.40713
AP4B1	2.14712	2.21867	2.21621	1.93935	1.91826	2.03831
AP4B1-AS1	1.38125	1.72464	1.49922	1.18206	1.24716	1.32634
AP4E1	1.5129	1.57399	1.59839	1.43803	1.38	1.38502
AP4M1	4.50305	4.38729	4.50455	4.86066	5.00701	4.84656
AP4S1	1.72035	1.69491	1.68106	1.6696	1.66419	1.79048
AP5B1	3.64873	3.36433	3.4855	3.20614	3.12376	3.09196
AP5M1	1.43937	1.47116	1.54776	1.46031	1.28901	1.48981
AP5S1	4.82993	4.98761	4.84815	5.47332	5.27845	5.34018
AP5Z1	4.79935	4.73999	4.76248	4.84497	4.73131	4.42416
APAF1	1.64288	1.63526	1.71246	1.57936	1.56757	1.58961
APBA1	2.54457	2.59537	2.63076	2.39461	2.32055	2.18295
APBA2	2.32074	2.27768	2.34266	2.07919	1.99969	1.98886
APBA3	4.29484	4.29605	4.3692	4.28275	4.20391	4.00688
APBB1	4.33402	4.3804	4.42528	4.56101	4.69563	4.47379
APBB1IP	2.26644	2.43635	2.30074	2.18058	2.1412	2.12702
APBB2	2.9834	3.02867	2.94131	2.93609	2.84264	2.95353
APBB3	3.32395	3.2093	3.25449	3.26094	3.27647	3.11528
APC	1.86532	1.79396	1.81165	1.65076	1.60838	1.4445
APC2	4.8848	5.0136	4.92623	4.4767	4.49348	4.08734
APCDD1	5.22829	5.31074	5.31348	5.22743	5.16186	4.58815
APCDD1L	3.95355	3.82692	3.94735	3.60787	3.60563	3.39956
APCDD1L-AS1	2.20803	2.14362	2.19436	1.85847	1.81131	1.70043
APCS	1.72342	1.67875	1.6135	1.69999	1.84014	1.45911
APEH	4.41	4.36294	4.51762	6.25715	6.4584	6.22079
APEX1	4.14953	4.27965	3.93888	6.18924	6.97538	8.32751
APEX2	3.80666	3.40699	3.56438	4.00371	4.32035	4.57034
APH1A	4.85071	4.78923	4.78305	5.03134	5.11037	5.01466
APH1B	2.30959	2.48915	2.3597	2.41112	2.50241	2.65843
API5	2.13453	2.09133	2.18647	1.95402	1.94489	2.13387
APIP	1.95634	1.74158	1.81684	1.77451	1.77045	1.90131
APITD1-CORT	2.02633	2.07092	1.94591	2.09293	2.08137	2.05219
APLF	1.70099	1.74456	1.61831	1.57086	1.57201	1.55974
APLN	3.55662	3.72617	3.48057	4.11755	3.88242	3.78118
APLNR	2.82996	2.62118	2.9393	2.48912	2.42263	2.31763
APLP1	4.31189	4.2826	4.41036	4.12091	4.13778	3.99938
APLP2	3.75832	3.84662	3.75302	4.19588	4.60983	6.43297
APMAP	4.20176	4.31663	4.02744	5.14432	5.52376	7.29264
APOA1	4.05737	4.24207	4.25219	3.52378	3.65971	3.25187
APOA1BP	4.09573	4.10975	4.20473	5.17837	5.2546	5.1425
APOA2	4.58775	4.45735	4.29819	4.01284	3.94953	3.73701
APOA4	2.49312	2.70529	2.83178	2.42219	2.38985	2.35679
APOA5	4.13695	3.69703	3.80564	3.56046	3.49282	3.32539
APOB	1.91579	1.92579	1.84596	1.70073	1.7189	1.62764
APOBEC1	2.43954	2.32395	2.41392	1.86495	1.85282	1.75865
APOBEC2	2.32891	1.98668	2.06997	1.69644	1.74265	1.54129
APOBEC3A	3.13775	3.12153	3.19921	3.44159	3.58284	3.51041
APOBEC3B	3.89868	3.9757	3.71692	4.72858	5.16679	6.18281
APOBEC3B-AS1	3.69386	3.76008	3.52757	3.14087	3.18049	3.55985
APOBEC3C	3.70168	3.98043	4.11438	5.04196	5.67232	6.51161
APOBEC3D	3.23412	3.11906	3.14913	3.73506	3.92626	3.88968
APOBEC3F	3.46942	3.47055	3.55929	3.9758	4.21132	4.28199
APOBEC3G	2.90151	2.88667	2.96017	3.00883	3.205	3.14562
APOBEC3H	1.99133	2.22206	1.89183	2.16764	2.29279	1.91627
APOBEC4	1.36418	1.46987	1.3527	1.38872	1.20245	1.31222
APOBR	5.39056	5.38532	5.31608	5.1123	5.03087	4.71797
APOC1	4.02376	3.71072	3.86258	3.57314	3.68272	3.39738
APOC1P1	2.71654	3.15981	3.00527	2.47355	2.77247	2.3029
APOC2	4.06575	3.69845	3.84379	3.42914	3.50191	3.23321
APOC3	3.40602	3.21929	3.29697	2.92499	2.86035	2.71846
APOC4	6.35467	6.41427	6.32997	6.01243	5.96584	5.85815
APOD	1.88451	1.87741	1.9488	2.10844	1.90011	1.82737
APOE	4.69921	4.56684	4.63156	4.41868	4.3237	4.14131
APOF	2.28962	2.27588	2.6527	2.25791	2.32724	2.24448
APOH	1.41516	1.43966	1.51139	1.37696	1.34342	1.28265
APOL1	3.2228	3.13595	3.19792	3.31047	3.52072	4.0664
APOL2	3.25544	3.32346	3.16903	3.25606	3.28922	3.44723
APOL3	2.19599	2.15752	2.1574	2.06009	2.16798	2.44255
APOL4	2.66295	2.50098	2.53482	2.25005	2.26059	2.22409
APOL5	2.1227	1.96012	2.2371	1.69618	1.6907	1.55431
APOL6	2.40087	2.39944	2.69519	2.60051	2.60347	2.84279
APOLD1	1.56613	2.14253	1.92662	1.72731	1.63886	1.5713
APOM	2.72873	2.71162	2.82303	2.6266	2.58284	2.70438
APOO	2.07523	1.89224	2.07023	2.20261	2.09658	3.42245
APOOL	1.5939	1.46722	1.55144	1.48292	1.43987	1.49934
APOOP5	2.01045	1.94318	2.01343	2.29905	2.22057	2.02207
APOPT1	3.11819	3.12127	3.02491	3.65939	3.64251	3.77722
APP	3.84599	3.84396	3.91664	4.03133	4.21294	5.18694
APPBP2	2.44677	2.40059	2.64422	2.5032	2.50568	2.66516
APPL1	1.78925	1.85545	1.814	1.72692	1.71149	1.74825
APPL2	1.86547	1.8995	1.8222	1.93295	1.91358	2.1846
APRT	5.32292	5.23193	5.35361	5.55809	5.58271	5.51521
APTX	2.70531	2.81459	2.63589	2.52192	2.68085	2.76073
AQP10	3.05204	2.72529	2.64552	2.29428	2.45819	2.13285
AQP11	1.97227	1.99301	2.05432	1.90882	1.98377	1.90971
AQP12A	4.02277	4.0888	3.9953	3.66213	3.58473	3.39408
AQP12B	3.70477	3.85614	3.82611	3.49294	3.25663	3.18735
AQP2	3.38368	3.33523	3.24339	2.96937	2.86688	2.47865
AQP3	3.66872	3.5117	3.62208	3.32561	3.43998	3.29355
AQP4	2.25501	2.44299	2.2222	2.07863	2.06511	1.89193
AQP4-AS1	1.80954	1.83971	1.76913	1.74402	1.65817	1.64033
AQP5	5.48736	5.27357	5.13042	5.03041	4.89685	4.33775
AQP6	3.68356	3.68647	3.57295	3.53047	3.41793	3.18992
AQP7	4.33468	4.3057	4.36853	3.85233	3.88836	3.6367
AQP7P1	2.4415	2.31708	2.24345	1.98192	2.05447	1.80118
AQP7P3	2.47572	2.17934	2.12456	1.69656	1.59686	1.56012
AQP8	2.88822	2.88247	3.06353	2.46974	2.7546	2.1113
AQP9	1.5625	1.42119	1.70492	1.4322	1.39169	1.29751
AQPEP	1.53602	1.52465	1.55574	1.3898	1.33335	1.31037
AQR	1.63853	1.64092	1.6702	1.53564	1.52187	1.56475
AR	2.09749	1.85924	1.95797	1.78165	1.7462	1.65813
ARAF	4.81572	4.74527	4.92386	5.67477	5.71984	5.79156
ARAP1	4.76031	4.80263	4.82862	4.79892	4.90027	4.73543
ARAP1-AS1	3.75828	3.63422	3.37579	3.93029	3.3951	3.14788
ARAP1-AS2	3.07743	3.13442	3.26278	2.86521	2.7525	2.27527
ARAP2	1.5161	1.49267	1.49497	1.46944	1.39267	1.34202
ARAP3	3.75098	3.7523	3.67904	3.59343	3.59735	3.6046
ARC	4.63662	4.93264	4.72674	4.2399	4.22026	3.97487
ARCN1	3.33788	3.15886	3.22629	2.86349	2.83963	3.3879
AREG	1.71749	1.80472	1.69971	1.85116	1.71711	1.83041
AREL1	2.54018	2.5378	2.49811	2.39798	2.35921	2.96571
ARF1	6.3772	6.32319	6.23788	6.55053	6.70696	6.92845
ARF3	4.935	4.94585	5.00611	5.42559	5.6692	5.95419
ARF4	3.72802	3.81292	3.53023	4.03852	4.32857	4.87538
ARF5	5.27911	5.04793	5.16549	5.86495	6.02981	5.559
ARF6	5.3794	5.41807	5.54992	4.99357	5.00846	5.23984
ARFGAP1	4.80028	4.87024	4.9111	5.15641	5.22158	4.92178
ARFGAP2	4.57146	4.56597	4.60679	4.93931	5.09684	5.01064
ARFGAP3	3.29506	3.34089	3.3772	3.33435	3.29292	3.84452
ARFGEF1	2.06273	2.19589	2.03302	1.59886	1.53866	1.56466
ARFGEF2	2.68718	2.68856	2.64281	2.39076	2.31702	2.44817
ARFIP1	1.69286	1.73164	1.71714	1.61566	1.5616	1.70752
ARFIP2	4.20907	4.30583	4.3002	4.81522	5.05793	4.83629
ARFRP1	5.41776	5.37323	5.38458	5.44472	5.47477	5.22847
ARG1	1.6508	1.7807	1.67695	1.56449	1.46788	1.4684
ARG2	2.79208	2.85259	2.77834	2.99208	2.84267	3.3504
ARGFX	1.68236	1.78011	1.66395	1.79446	1.67522	1.72667
ARGFXP2	1.6602	1.82859	1.40246	1.53217	1.43414	1.33488
ARGLU1	3.50411	3.40099	3.23835	3.08745	3.07026	3.24263
ARHGAP1	4.74787	4.63151	4.66805	5.25556	5.74917	6.16009
ARHGAP10	3.04045	3.08767	3.06233	3.52137	3.41792	3.81407
ARHGAP11A	2.06647	2.04768	2.0877	2.28201	2.17978	2.24078
ARHGAP11B	1.8463	1.78364	1.61804	1.82928	1.79455	2.16216
ARHGAP12	1.53105	1.58049	1.58837	1.64788	1.5842	1.55199
ARHGAP15	1.57406	1.58489	1.55898	1.42148	1.37166	1.437
ARHGAP17	2.98754	2.91695	2.92925	2.97813	3.11938	3.90536
ARHGAP18	1.64648	1.71839	1.7757	1.66729	1.66823	1.70676
ARHGAP19	1.89646	1.83452	1.86652	1.86633	1.86904	2.28109
ARHGAP20	1.73539	1.68919	1.68815	1.5846	1.5908	1.41529
ARHGAP21	1.65901	1.66342	1.72349	1.65565	1.58927	1.64669
ARHGAP22	2.8883	2.92699	2.93057	2.65929	2.71705	2.53909
ARHGAP22-IT1	2.19762	2.14344	2.15693	2.04329	1.97458	1.61076
ARHGAP23	4.18806	4.07054	4.08683	4.72496	4.96808	5.20499
ARHGAP24	1.66584	1.75806	1.76435	1.6656	1.627	1.6719
ARHGAP25	2.19197	2.19926	2.14145	2.0348	1.94035	1.80728
ARHGAP26	2.23133	2.17159	2.12577	2.06436	2.08502	2.04024
ARHGAP26-AS1	2.5929	2.51834	2.66067	2.27826	2.3146	2.10982
ARHGAP26-IT1	1.93393	2.00849	2.42236	1.70946	1.79057	1.62191
ARHGAP27	4.64336	4.68849	4.60756	4.26808	4.38195	3.9894
ARHGAP28	1.56427	1.51522	1.56355	1.44191	1.47805	1.33261
ARHGAP29	1.64117	1.69428	1.66326	2.12784	1.98518	2.18373
ARHGAP30	4.15988	4.13129	4.18799	3.44988	3.43081	3.15546
ARHGAP31	2.15667	2.35529	2.18719	2.06515	2.08704	2.28572
ARHGAP31-AS1	3.48921	3.06577	3.23463	2.51086	2.54156	2.34709
ARHGAP32	1.80998	1.8148	1.88374	1.79152	1.7681	1.67657
ARHGAP33	4.25055	4.13149	4.14456	4.03498	3.96085	3.64445
ARHGAP35	3.66129	3.44872	3.48908	3.34312	3.55748	4.02322
ARHGAP36	2.16785	2.07365	2.03941	1.84317	1.85149	1.82214
ARHGAP39	3.74068	3.84824	3.76099	3.62044	3.64757	3.59518
ARHGAP4	5.73559	5.69442	5.72693	5.39943	5.29242	4.98788
ARHGAP40	2.85237	2.75367	2.89454	2.72634	2.642	2.53049
ARHGAP42	1.39716	1.45691	1.45853	1.33884	1.30876	1.28706
ARHGAP44	2.85966	2.77688	2.80798	2.61266	2.61947	2.59026
ARHGAP5	1.72822	1.87371	1.96668	1.61477	1.64206	1.56745
ARHGAP5-AS1	3.22844	3.31278	3.34361	3.22968	3.48516	3.03913
ARHGAP6	2.03897	2.07476	2.05648	1.90581	1.88604	1.77635
ARHGAP9	3.36582	3.24776	3.32192	3.0539	3.14429	2.90638
ARHGDIA	6.01267	6.16842	6.30061	6.64287	6.77045	6.53191
ARHGDIB	2.02753	2.07215	2.19482	1.93325	2.07079	2.47497
ARHGDIG	4.83501	4.7376	4.71279	4.65343	4.43063	4.1858
ARHGEF1	5.07081	5.15681	5.07587	5.01615	5.00481	4.78262
ARHGEF10	2.62813	2.61907	2.69276	2.58457	2.64018	2.87545
ARHGEF10L	4.14852	4.08154	4.02973	3.76554	3.74245	3.55632
ARHGEF11	3.77934	3.90706	3.85145	3.45283	3.48283	3.67026
ARHGEF12	2.35085	2.32309	2.36808	2.62323	2.55758	2.53521
ARHGEF15	3.97519	3.83411	3.90301	3.40862	3.31518	3.26323
ARHGEF16	4.44381	4.4574	4.51715	4.21166	4.09771	3.82896
ARHGEF17	4.04317	3.92185	3.90088	4.15007	4.25633	4.24338
ARHGEF18	4.40027	4.40734	4.2321	4.72866	4.80444	4.80012
ARHGEF19	4.52415	4.30893	4.37825	4.28505	4.24599	4.0124
ARHGEF19-AS1	2.08655	2.16596	2.09137	1.82883	1.79849	1.63699
ARHGEF2	4.06553	4.11461	4.00356	4.26042	4.41824	4.29549
ARHGEF25	4.00552	4.0762	4.08223	3.92497	3.93694	3.87573
ARHGEF26	1.57813	1.70381	1.70097	1.51653	1.43947	1.42583
ARHGEF26-AS1	2.05625	2.14233	2.33395	2.27793	2.11957	2.04459
ARHGEF28	2.27274	2.20126	2.21853	2.56791	2.51299	2.72709
ARHGEF3	1.90332	1.84803	1.95448	1.74839	1.63796	1.66845
ARHGEF3-AS1	1.83809	1.6967	1.66079	1.60839	1.54748	1.50114
ARHGEF33	1.64943	1.8336	1.76298	1.63782	1.55231	1.41413
ARHGEF35	2.85215	3.05042	2.85472	2.95032	2.92616	2.54474
ARHGEF37	3.16294	3.06095	3.22638	2.85278	2.97843	2.71686
ARHGEF38	1.63113	1.75391	1.64271	1.4533	1.40322	1.34989
ARHGEF38-IT1	2.3211	2.28193	2.03182	2.05745	1.77826	1.73672
ARHGEF39	2.88689	2.71246	2.83565	2.81361	2.98294	2.88643
ARHGEF4	3.66814	3.5607	3.61341	3.32349	3.24174	3.11882
ARHGEF40	4.22191	4.09168	4.13172	3.94942	4.04143	3.80946
ARHGEF5	3.50148	3.50536	3.53389	3.26719	3.4013	3.22245
ARHGEF6	2.23336	2.03591	2.21691	1.7041	1.74286	1.76239
ARHGEF7	3.26411	3.20131	3.31687	3.04416	2.98482	2.92084
ARHGEF7-AS1	2.29091	2.09679	2.20541	2.10766	1.9542	2.07994
ARHGEF7-AS2	3.28437	3.21865	3.2734	3.04078	2.85907	2.84002
ARHGEF7-IT1	2.88202	3.09489	2.85396	2.40241	2.78505	2.47007
ARHGEF9	2.39821	2.3614	2.3405	2.25954	2.2768	2.46347
ARHGEF9-IT1	1.63227	1.77014	1.83017	1.50639	1.60187	1.45136
ARID1A	4.94221	4.97754	4.8764	3.82256	3.93261	4.12533
ARID1B	3.48822	3.48842	3.38271	3.21611	3.18894	3.15251
ARID2	2.22411	2.21102	2.15005	1.92168	1.90512	1.90669
ARID3A	4.5003	4.2823	4.58647	4.17114	4.20335	4.06747
ARID3B	3.74001	3.72641	3.55909	3.46462	3.43947	3.31871
ARID3C	3.99968	3.95923	3.74497	3.67732	3.53832	3.32365
ARID4A	1.78973	1.7716	1.7706	1.66177	1.58867	1.50027
ARID4B	1.70955	1.76237	1.7849	1.61172	1.61416	1.52653
ARID4B-IT1	3.24322	3.31841	3.00629	4.31798	4.44381	4.62969
ARID5A	4.46518	4.44842	4.2539	4.25501	4.26324	3.96149
ARID5B	3.09205	2.98332	3.10542	2.82871	2.79901	2.69896
ARIH2	3.00657	3.17288	2.98268	3.20249	3.43672	3.95143
ARIH2OS	2.74044	2.3296	2.33382	2.58863	2.56194	2.32975
ARL1	2.48754	2.54834	2.5641	2.7805	2.71903	2.95331
ARL10	3.43442	3.46672	3.37328	3.16857	3.14175	3.06674
ARL11	1.83303	2.04218	2.01218	1.72636	1.52033	1.57045
ARL13A	1.47693	1.41548	1.54088	1.3342	1.25335	1.21525
ARL13B	1.88891	1.93742	1.87867	2.04996	2.04165	2.06921
ARL14	1.36801	1.47873	1.49987	1.35157	1.42084	1.46591
ARL14EP	2.04473	2.16335	2.18088	1.99758	1.88868	2.21339
ARL14EPL	1.48368	1.33972	1.3345	1.41152	1.19557	1.27435
ARL15	1.84338	1.69223	1.75873	1.61712	1.44304	1.58445
ARL16	3.31414	3.34598	3.55387	4.26995	4.3973	5.18277
ARL17A	2.37707	2.40067	2.37829	2.58694	2.75505	2.73573
ARL17B	2.29164	2.17833	2.23349	2.56034	2.52353	2.74996
ARL2	5.44301	5.32251	5.56773	6.43258	6.8072	6.55052
ARL2BP	2.87251	2.828	3.12276	3.03771	2.94077	4.18125
ARL3	4.18963	4.28953	4.2326	4.94796	5.28854	5.58313
ARL4A	2.38914	2.36282	2.39872	2.34893	2.28907	2.29185
ARL4C	3.53695	3.40266	3.28209	3.35096	3.20618	3.36169
ARL4D	3.44393	3.41899	3.82107	4.39429	4.29051	4.14931
ARL5A	1.5588	1.60019	1.56627	1.48672	1.59032	1.58906
ARL5B	1.93121	1.86233	1.64751	1.71151	1.63604	1.5368
ARL5B-AS1	1.96678	1.94532	1.9448	1.95532	1.96384	2.14787
ARL5C	3.07827	3.10202	2.98515	2.96912	2.83935	2.64183
ARL6	1.44677	1.41372	1.4018	1.38448	1.35128	1.37877
ARL6IP1	4.76857	4.87225	4.67033	5.84975	5.21616	6.11714
ARL6IP4	6.1952	6.21217	6.33865	6.94003	6.97296	6.5557
ARL6IP5	2.77981	2.76199	2.97948	4.23639	3.79127	5.3254
ARL6IP6	1.96106	1.98849	2.0845	2.15708	2.22058	2.34715
ARL8A	5.08021	5.05753	5.08906	5.29673	5.53954	5.42082
ARL8B	2.42855	2.34303	2.38624	2.17787	2.12892	2.17892
ARL9	1.71393	1.48024	1.68176	1.61992	1.69192	1.38656
ARMC1	1.99136	2.02149	1.82259	2.16476	1.94399	2.52249
ARMC10	1.9753	1.97346	2.00257	1.98183	1.96682	2.38144
ARMC12	2.72594	2.66797	2.54072	2.22308	2.34716	2.30199
ARMC2	1.86689	1.73039	1.6728	1.50267	1.57612	1.53338
ARMC2-AS1	1.36346	1.39803	1.28045	1.28536	1.44629	1.48725
ARMC3	1.64088	1.70358	1.61324	1.50936	1.43921	1.38053
ARMC4	1.64398	1.67196	1.73033	1.55837	1.57751	1.45974
ARMC5	4.93807	4.7906	4.91969	4.81978	4.67143	4.43231
ARMC6	5.11646	5.16062	5.27687	5.69562	5.70641	5.33528
ARMC7	3.91533	3.66836	4.1548	4.64819	4.68315	4.60768
ARMC8	1.73125	1.70586	1.81347	1.57167	1.56195	1.59329
ARMC9	2.75998	2.74466	2.80338	2.78948	2.77423	2.96071
ARMCX1	2.85722	2.95229	2.65077	2.53436	2.85884	3.27103
ARMCX2	2.90059	2.93348	2.8976	2.73982	2.74679	2.61802
ARMCX3	3.0852	3.18306	3.2077	3.05519	2.88031	2.86468
ARMCX3-AS1	1.88667	2.36289	1.93222	1.71912	1.56364	1.53023
ARMCX4	1.86877	1.94796	1.84466	1.7272	1.74982	1.57919
ARMCX5	1.64469	1.6468	1.64398	1.49565	1.48147	1.50989
ARMCX6	3.67697	3.53326	3.68522	3.82533	3.76215	4.28984
ARMS2	2.12391	2.15837	2.46493	1.80328	1.89035	1.86296
ARNT	2.66912	2.66912	2.67745	2.62359	2.68233	3.24818
ARNT2	2.52201	2.45951	2.54782	2.42681	2.33791	2.30209
ARNTL	2.42696	2.30986	2.39367	2.01581	2.0655	2.05868
ARNTL2	1.78254	1.81101	1.76092	1.76188	1.74862	1.77648
ARPC1A	4.47537	4.44834	4.18682	5.34333	6.00551	7.19588
ARPC1B	5.53633	5.49122	5.49806	6.05033	6.23244	6.09307
ARPC2	4.83481	4.81817	4.79742	4.69391	4.7113	4.7239
ARPC3	2.03508	2.05191	2.02575	2.51813	2.2885	2.61536
ARPC4	4.83521	4.58654	4.56589	4.79908	4.81963	4.93605
ARPC5	4.92176	4.8155	4.68286	4.96154	5.05867	5.12094
ARPC5L	4.22049	4.3106	4.21872	4.0118	4.01006	4.15657
ARPP19	2.77057	2.86547	3.0258	3.29527	3.15999	3.18632
ARPP21	1.6061	1.60107	1.61583	1.43966	1.39765	1.35546
ARPP21-AS1	1.56406	1.41251	1.42693	1.48745	1.30875	1.2152
ARR3	1.99592	2.06614	1.99537	1.82807	1.75628	1.65571
ARRB1	3.95793	4.07742	4.03644	4.11732	4.29635	4.35314
ARRB2	6.45186	6.60865	6.68786	6.63081	6.78159	6.84101
ARRDC1	4.5768	4.58885	4.57633	5.05085	4.97514	4.78254
ARRDC2	4.14157	4.05632	4.04848	4.12962	4.27415	3.92194
ARRDC3	1.78028	1.76816	1.75395	2.02493	1.77879	1.80988
ARRDC3-AS1	2.40537	2.27017	2.65242	1.97199	1.94875	1.84164
ARRDC4	1.92688	1.7264	1.8263	1.65851	1.5123	1.62561
ARRDC5	2.23362	2.37113	2.00979	2.12756	2.13344	1.81355
ARSA	4.744	4.5337	4.48608	4.53112	4.44541	4.24464
ARSB	2.02055	1.99691	1.97329	1.88231	1.96539	1.97224
ARSD	2.57029	2.72224	2.54032	2.34398	2.3473	1.99295
ARSD-AS1	2.34311	1.61595	1.82633	1.52966	1.50603	1.48841
ARSE	2.42408	2.40867	2.34355	2.26807	2.17548	2.08247
ARSF	2.06716	2.06966	1.93831	1.7282	1.72249	1.60994
ARSG	3.42135	3.29941	3.27811	2.98884	2.93385	2.75342
ARSH	2.55692	2.42814	2.34279	1.97984	2.02262	1.94044
ARSI	3.52154	3.33325	3.28139	3.5393	3.55993	3.35918
ARSJ	1.6843	1.81439	1.74477	1.66607	1.62592	1.74452
ARSK	1.55982	1.6155	1.58459	1.54704	1.56521	1.55742
ART1	4.07442	3.9707	4.10559	3.66415	3.78097	3.45343
ART3	1.54251	1.55572	1.5135	1.40863	1.4015	1.34201
ART4	1.52536	1.55747	1.69739	1.31465	1.4344	1.28066
ART5	4.52523	4.5161	4.47286	4.36014	4.31528	3.91951
ARTN	4.86554	4.69808	4.83496	4.55959	4.42167	4.1439
ARV1	1.89258	1.91349	2.02395	2.01791	2.08292	2.29715
ARVCF	4.72815	4.79399	4.78177	4.68388	4.70893	4.35232
ARX	4.97958	5.22052	5.07847	5.26442	5.14876	4.59209
AS3MT	1.99662	1.96599	1.99229	1.97191	1.84137	2.13037
ASAH1	1.86107	1.84721	1.88208	1.80576	1.84423	1.88742
ASAH2	1.66667	1.70516	1.63782	1.4837	1.47172	1.47706
ASAH2B	1.77326	1.83818	1.67137	1.58749	1.65726	1.6304
ASAH2C	1.77168	1.7596	1.70551	1.50659	1.54449	1.45088
ASAP1	2.64857	2.67982	2.71587	2.96782	2.99996	3.28575
ASAP1-IT1	1.61786	1.52877	1.57446	1.40038	1.33409	1.25261
ASAP2	2.83892	2.72516	2.76299	3.3086	3.32154	3.5802
ASAP3	4.15599	4.26652	4.26145	4.15066	4.23592	4.16911
ASB1	3.75234	3.73127	3.75864	3.87274	3.96085	4.07176
ASB10	4.27823	4.25937	4.36538	3.90374	3.8214	3.64307
ASB11	2.12703	2.22755	2.15946	2.14772	2.00386	2.03517
ASB12	1.6563	1.70909	1.81715	1.68	1.59229	1.65616
ASB13	3.02716	2.99028	3.072	2.96828	2.96904	2.85086
ASB14	1.64643	1.64114	1.71924	1.34259	1.31197	1.2693
ASB15	1.58669	1.4921	1.57259	1.36117	1.32848	1.3231
ASB16	4.55442	4.3789	4.44578	4.35659	4.37933	4.08946
ASB17	1.63197	1.27998	1.50908	1.30405	1.21055	1.26739
ASB18	2.46604	2.43091	2.43901	2.32648	2.30225	2.04662
ASB2	3.59521	3.36102	3.41536	3.21325	3.15008	2.85936
ASB3	1.84984	1.89832	2.00785	1.98075	1.87969	2.05946
ASB4	1.54397	1.58118	1.71256	1.48561	1.50803	1.40216
ASB5	1.78328	1.76633	1.72044	1.55787	1.38648	1.41567
ASB6	5.31423	5.50225	5.44311	5.70544	5.89016	5.61379
ASB7	2.45392	2.39558	2.32855	2.25184	2.37073	2.43752
ASB8	2.58091	2.45041	2.41519	2.59963	2.52826	2.9373
ASB9	2.03477	2.04849	2.14114	2.05658	1.90955	1.85765
ASB9P1	1.77253	1.53908	1.70408	1.59663	1.53624	1.45406
ASCC1	2.26953	2.24132	2.2859	2.45735	2.43892	2.7489
ASCC2	3.61412	3.61383	3.61911	3.6333	3.74551	3.98252
ASCC3	1.66215	1.68317	1.64419	1.65532	1.54649	1.55888
ASCL1	1.99662	2.03611	2.1747	1.81552	1.80616	1.6592
ASCL2	4.49599	4.54764	4.67777	4.57849	4.57093	4.05325
ASCL3	1.36209	1.24478	1.29739	1.2291	1.19566	1.13752
ASCL4	2.23157	1.99685	1.96276	2.1886	2.05012	2.06112
ASF1A	2.49019	2.53691	2.46653	2.07943	2.09202	2.57068
ASF1B	5.28485	5.26379	5.22902	6.07428	6.58499	6.54252
ASGR1	4.27123	4.52485	4.41577	4.02696	3.91028	3.62304
ASGR2	4.32253	4.15539	4.21174	3.31645	3.39764	3.06744
ASH1L-AS1	3.25376	3.25639	3.28698	3.27957	3.28884	3.09192
ASH1L-IT1	2.59665	2.68723	2.13901	2.53326	2.37413	2.11303
ASH2L	3.31679	3.34184	3.22667	3.3419	3.2593	3.77253
ASIC1	3.25769	3.21445	3.28783	3.24415	3.42856	3.33887
ASIC2	2.5797	2.76127	2.70508	2.67054	2.52403	2.30911
ASIC3	4.3344	4.11577	4.07337	3.81601	3.77901	3.55742
ASIC4	3.46254	3.40252	3.40738	3.24173	3.17511	2.9117
ASIC5	1.47169	1.50156	1.55304	1.43393	1.24012	1.22321
ASIP	3.92501	3.78288	3.81139	3.34458	3.66017	3.38414
ASL	4.98091	4.83691	4.93883	5.29271	5.16954	4.89364
ASMT	3.12922	3.08617	3.12709	3.02518	2.88797	2.66467
ASMTL	4.30514	4.36043	4.25502	4.58108	4.57502	4.20123
ASMTL-AS1	4.93077	4.9911	4.74077	4.66176	4.58165	4.42825
ASNA1	5.05398	5.33977	5.59827	7.50818	7.74652	7.23008
ASNS	2.92037	3.02626	2.97914	2.83408	2.75157	3.18569
ASNSD1	2.31394	2.16672	2.29821	2.40264	2.07143	2.85045
ASPA	1.44443	1.49109	1.34728	1.36335	1.30609	1.2441
ASPDH	4.3964	4.18286	4.2022	3.90215	3.92959	3.67369
ASPG	4.87684	4.92612	4.96015	4.42706	4.40852	4.09609
ASPH	1.8503	1.83583	1.78832	2.0145	1.98221	2.02579
ASPHD1	4.27082	4.2526	4.25455	3.96416	3.89296	3.80456
ASPHD2	4.32833	4.30367	4.40567	4.49544	4.46157	4.42181
ASPM	1.52641	1.51605	1.53854	1.6828	1.6081	1.63198
ASPN	1.43235	1.33929	1.38993	1.34286	1.34011	1.26694
ASPRV1	2.71655	2.84906	2.57324	2.31107	2.24062	2.14059
ASPSCR1	5.35846	5.48246	5.39134	6.01279	5.97936	5.73197
ASRGL1	2.68787	2.76571	2.75723	2.7579	2.70834	2.80236
ASS1	4.03204	3.89862	3.9007	4.45113	4.64823	4.74292
ASTE1	1.94618	1.7639	1.90293	1.6774	1.65312	1.76794
ASTL	4.05624	3.79057	3.8044	3.49813	3.52572	3.24863
ASTN1	2.41095	2.41683	2.37764	2.21276	2.16718	2.09841
ASTN2	2.87892	2.79688	2.88458	2.75449	2.69058	2.59305
ASUN	1.89341	2.03924	2.01023	1.91267	1.77355	1.88537
ASXL1	4.2926	4.25207	4.30857	4.45969	4.66367	5.10916
ASXL2	2.44184	2.4891	2.44581	2.23638	2.14472	2.24534
ASXL3	1.60604	1.64748	1.54168	1.49865	1.34523	1.38381
ASZ1	1.33362	1.36432	1.41731	1.24185	1.20274	1.14808
ATAD1	1.84729	1.88442	1.87989	1.83183	1.73746	1.83183
ATAD2	2.13907	2.1969	2.10836	2.32827	2.20889	2.2613
ATAD2B	1.69009	1.73813	1.70863	1.46855	1.49075	1.42167
ATAD3A	5.47578	5.61157	5.52716	6.03831	6.11845	5.86477
ATAD3B	5.08436	5.07694	5.07589	5.52445	5.49433	5.22276
ATAD3C	4.40264	4.25539	4.21694	4.64473	4.66607	4.4924
ATAD5	1.61136	1.67772	1.50459	1.59659	1.56692	1.55642
ATAT1	2.78526	2.80825	2.72676	2.99334	2.98582	3.04615
ATCAY	3.26316	3.2474	3.14296	2.76523	2.77287	2.65546
ATE1	1.93662	1.9961	1.95535	1.93348	1.87156	1.94902
ATF1	2.48247	2.42656	2.42925	2.5215	2.429	2.46127
ATF2	2.08554	2.09814	2.12986	1.82448	1.76122	1.87556
ATF3	3.84369	3.97928	3.8771	3.51858	3.53921	3.45599
ATF4	5.23772	5.0925	5.21525	6.17955	6.37353	6.57525
ATF4P4	3.52474	3.10175	3.38032	3.22765	3.36059	3.39565
ATF5	4.53049	4.58931	4.34257	4.39173	4.20424	4.19226
ATF6	3.05759	3.10312	3.10591	3.08293	2.97755	3.12205
ATF6B	4.81597	4.759	4.85474	5.10503	5.32866	5.61409
ATF7	3.40343	3.42422	3.37695	2.84157	2.94623	3.05721
ATF7IP	1.8169	1.87739	1.75368	1.86406	1.83878	1.83741
ATF7IP2	1.57307	1.42383	1.44845	1.43477	1.3509	1.25297
ATG10	1.62406	1.70464	1.72858	1.84034	1.8586	1.95541
ATG10-AS1	1.85433	1.77263	1.56408	1.37037	1.5044	1.43718
ATG10-IT1	1.6741	1.5407	1.60697	1.39709	1.44078	1.36235
ATG12	1.58696	1.63446	1.6603	1.76831	1.69293	1.84332
ATG13	3.52382	3.34852	3.36385	3.8757	4.44164	4.97769
ATG14	1.89436	1.90886	1.81104	1.68365	1.6689	2.15942
ATG16L1	2.58571	2.64104	2.59373	2.32477	2.41655	2.64452
ATG16L2	4.45169	4.36569	4.35518	4.18842	4.21432	3.99705
ATG2A	4.7087	4.70763	4.74381	4.64314	4.70524	4.58048
ATG2B	1.57481	1.64116	1.60591	1.4653	1.41846	1.43493
ATG3	2.63342	2.67263	2.63791	2.54833	2.52829	2.62162
ATG4A	1.97449	1.92638	1.82807	1.57049	1.47813	1.5096
ATG4B	4.29862	4.292	4.33548	4.22097	4.24768	4.16648
ATG4C	1.54099	1.53825	1.47039	1.3453	1.36858	1.39734
ATG4D	5.19723	5.19999	5.17379	5.41622	5.44224	5.20627
ATG5	2.36819	2.43222	2.51007	2.36819	2.15106	2.3013
ATG7	2.24197	2.29449	2.21383	2.31631	2.36509	2.47293
ATG9A	5.20964	5.28763	5.29129	5.30769	5.43469	5.37713
ATG9B	3.57641	3.51916	3.42929	3.19174	3.17781	2.93348
ATHL1	4.87824	4.76054	4.81139	4.61344	4.44831	4.14408
ATIC	3.06902	3.14783	3.22042	3.30633	3.50724	3.94928
ATL1	1.98329	2.15492	1.93573	1.95476	1.80972	2.02003
ATL2	2.00357	2.05094	2.04259	1.88845	1.77127	1.91066
ATL3	2.96044	2.90438	2.96641	3.18531	3.25694	3.79845
ATM	1.52346	1.55161	1.52962	1.57081	1.52962	1.48502
ATMIN	2.30044	2.09821	2.38987	1.94753	2.00241	2.19083
ATN1	4.13684	4.09925	4.1635	4.50563	4.67757	4.70879
ATOH1	3.23916	2.81089	2.35296	2.43011	2.44663	2.24336
ATOH7	2.58279	2.03422	2.50484	2.21132	2.14453	1.98925
ATOH8	3.31548	3.29	3.36131	3.27124	3.32435	3.25849
ATOX1	3.7277	3.77258	3.76879	3.72547	3.71816	3.59143
ATP10A	2.47631	2.51479	2.48875	2.33641	2.33621	2.10907
ATP10B	1.74908	1.79547	1.76651	1.6194	1.51762	1.50121
ATP10D	1.85161	1.75055	1.78169	1.59186	1.54642	1.64502
ATP11A	2.43837	2.38977	2.34827	2.20991	2.17424	2.18035
ATP11A-AS1	2.30753	2.34171	2.64453	2.58026	2.62668	2.63688
ATP11B	1.94016	1.94596	1.90478	1.66198	1.65369	1.69192
ATP11C	1.61175	1.56015	1.53501	1.53502	1.49264	1.45569
ATP12A	2.29129	2.46382	2.19865	2.03716	2.09929	1.79831
ATP13A1	4.69829	4.74514	4.72731	4.87298	4.86281	4.6937
ATP13A2	4.93436	4.94334	4.92263	5.20315	5.32876	5.32466
ATP13A3	1.95087	1.92614	2.00808	1.87165	1.80318	1.86172
ATP13A4	1.78436	1.71552	1.76501	1.56183	1.52843	1.46204
ATP13A4-AS1	1.63283	1.49132	1.76989	1.46799	1.35837	1.38724
ATP13A5	1.83395	1.82526	1.83629	1.68403	1.62677	1.55841
ATP13A5-AS1	2.39114	2.4665	2.2165	2.02645	1.9804	1.85018
ATP1A1	4.04337	4.12306	4.0374	4.39798	4.72373	6.01901
ATP1A1OS	3.23296	3.09846	3.1751	3.0938	2.95505	2.80299
ATP1A2	3.1899	3.11682	3.12949	2.76023	2.77887	2.55111
ATP1A3	5.01533	4.983	4.88963	4.2641	4.29582	4.17721
ATP1A4	2.63569	2.58374	2.59983	2.48893	2.4235	2.25061
ATP1B1	2.71052	2.56777	2.62767	2.58639	2.61715	3.1263
ATP1B2	2.28378	2.20424	2.27729	2.04448	1.88368	1.90174
ATP1B3	2.06857	2.03038	2.10191	2.28685	2.40021	2.81418
ATP1B3-AS1	1.39095	1.27929	1.27579	1.29375	1.20047	1.27495
ATP1B4	1.9888	2.00816	1.99438	1.88581	1.73114	1.58623
ATP2A1	3.60232	3.43929	3.43412	3.22573	3.12151	2.95014
ATP2A2	3.93579	3.75907	3.87234	3.63824	3.67265	4.504
ATP2A3	4.56051	4.71533	4.77374	4.104	4.09145	3.81089
ATP2B1	2.06004	2.03905	1.93905	1.69229	1.51812	1.69365
ATP2B2	3.79314	3.84545	3.7644	3.56517	3.54252	3.28209
ATP2B2-IT1	1.7012	1.66965	1.42064	1.64182	1.73248	1.53601
ATP2B2-IT2	1.33239	1.47228	1.25062	1.25315	1.22907	1.19558
ATP2B3	4.04752	4.00214	3.89028	3.67449	3.53587	3.31646
ATP2B4	2.56517	2.60434	2.56284	2.45254	2.4321	2.60956
ATP2C1	2.06977	2.10631	2.12379	1.87345	1.82585	1.90576
ATP2C2	2.91057	2.88964	2.92657	2.68876	2.65212	2.53081
ATP4A	4.38753	4.31748	4.34915	3.87849	3.93279	3.62294
ATP4B	3.73597	3.84998	3.93038	3.42411	3.39695	3.24845
ATP5A1	3.64012	3.613	3.77318	4.08738	4.31415	5.02027
ATP5B	5.19976	5.66577	5.63097	6.76887	7.49944	8.25908
ATP5C1	3.85702	4.21487	4.21152	6.22307	5.97126	7.1012
ATP5D	5.58661	5.58599	5.57913	6.99918	6.8482	6.58662
ATP5E	2.19043	2.25373	2.37359	3.74967	3.25183	3.75154
ATP5EP2	2.03666	2.20525	2.4667	5.83485	5.70594	6.09234
ATP5F1	3.14095	3.2043	3.15782	4.30721	3.96033	4.90349
ATP5G1	5.09147	4.97244	4.85328	5.44712	5.41951	5.27713
ATP5G1P5	2.03497	2.00558	1.59518	2.06078	2.03828	1.89601
ATP5G2	4.53227	4.41582	4.34393	4.97851	5.09993	4.75557
ATP5G3	2.49888	2.3718	2.47242	2.3755	2.44559	2.55467
ATP5H	4.05371	4.46633	3.71336	8.94503	8.62425	9.98422
ATP5I	5.1998	5.18089	4.74703	5.44964	5.55022	5.48029
ATP5J	3.72793	3.56309	3.45427	4.3093	4.21497	4.6892
ATP5J2	3.67771	3.638	3.68666	4.17886	4.47144	3.97788
ATP5L	2.24034	1.98892	2.09052	2.65039	2.74856	2.95428
ATP5L2	2.52543	2.64243	2.67725	3.56251	3.59906	3.9283
ATP5O	4.09695	3.94613	4.08256	5.2713	5.11581	5.41716
ATP5S	2.07079	1.96612	2.06241	2.13736	2.08528	2.28219
ATP5SL	4.09836	4.22481	4.14986	5.87215	6.30022	6.7078
ATP6AP1	5.13589	5.05497	5.10791	5.99994	6.55252	6.73319
ATP6AP1L	1.62174	1.59498	1.5923	1.46903	1.4234	1.45608
ATP6AP2	1.97654	2.02918	1.99918	1.92495	1.88193	2.34748
ATP6V0A1	3.67829	3.73241	3.66503	3.6303	3.85125	4.33944
ATP6V0A2	2.12464	2.04279	2.05944	1.99786	1.98291	2.07372
ATP6V0A4	2.17982	2.16526	2.21176	2.00821	1.94252	1.83285
ATP6V0B	4.45816	4.84604	4.7955	6.22734	6.32649	5.82776
ATP6V0C	6.48272	6.26158	6.23602	7.25015	7.1185	7.13215
ATP6V0CP3	4.58626	4.20763	4.42979	3.77862	3.84795	3.53967
ATP6V0D1	4.77241	4.72155	4.8344	5.7686	5.90213	5.82641
ATP6V0D2	1.54962	1.49159	1.60117	1.46386	1.39661	1.34227
ATP6V0E1	3.85839	4.44207	4.10327	6.8473	7.09965	8.07342
ATP6V0E2	4.24655	4.14996	4.19093	4.27279	4.48038	4.35127
ATP6V0E2-AS1	2.38446	2.65616	2.40334	2.72598	2.58077	2.58511
ATP6V1A	1.85329	1.88077	1.90374	1.57877	1.56371	1.66543
ATP6V1B1	3.4871	3.47252	3.42163	3.24664	3.20971	3.01368
ATP6V1B2	2.53587	2.76496	2.68647	2.94323	3.17885	4.26474
ATP6V1C1	1.63036	1.68927	1.65655	1.54145	1.44336	1.54755
ATP6V1C2	2.30146	2.31995	2.36827	2.19484	2.06923	2.02206
ATP6V1D	1.74507	1.79938	1.9095	1.91279	1.6519	2.41383
ATP6V1E1	2.46912	2.46643	2.51697	3.13413	2.72856	3.31821
ATP6V1E2	1.80012	1.81749	1.75714	1.72069	1.62505	1.51232
ATP6V1F	4.59213	4.47337	4.67005	6.77555	6.79565	6.58518
ATP6V1G1	4.60641	4.7467	4.66727	4.57998	4.33572	4.68259
ATP6V1G2	3.48166	3.76989	3.36941	3.37948	3.29099	3.29402
ATP6V1G3	1.36085	1.47797	1.45062	1.28265	1.29296	1.16513
ATP6V1H	1.95709	1.97383	2.0518	1.80855	1.85761	2.07256
ATP7A	1.6678	1.63459	1.76334	1.47283	1.4318	1.40975
ATP7B	2.42525	2.4985	2.43794	2.09457	2.06877	2.01535
ATP8A1	1.63857	1.65203	1.70625	1.39505	1.3518	1.32754
ATP8A2	1.75067	1.69617	1.68827	1.60041	1.57177	1.48682
ATP8B1	2.05629	2.29861	2.22137	3.13931	3.15824	4.48053
ATP8B2	3.57342	3.58798	3.59093	3.34643	3.552	3.82076
ATP8B3	3.90775	3.89967	3.98836	3.7952	3.83942	3.71544
ATP8B4	1.58123	1.71111	1.74028	1.34321	1.36696	1.34305
ATP8B5P	1.73369	1.7747	1.68319	1.57046	1.51585	1.37563
ATP9A	2.54606	2.57053	2.51858	2.46827	2.45591	2.39935
ATP9B	2.53306	2.49336	2.57862	2.36169	2.36351	2.30706
ATPAF1	2.36808	2.42052	2.44287	2.48812	2.54242	2.89894
ATPAF2	3.53375	3.5728	3.64958	3.69905	3.72794	3.63133
ATPIF1	4.18236	4.03958	4.00251	4.38858	4.41698	4.68898
ATR	1.45374	1.50634	1.50028	1.38971	1.30552	1.33718
ATRAID	3.94701	3.72998	3.9488	5.04938	5.277	5.76754
ATRN	3.44874	3.47988	3.56736	3.19172	3.21053	3.6442
ATRNL1	1.43921	1.55795	1.45	1.28827	1.30102	1.27716
ATRX	1.66885	1.76028	1.68092	1.53088	1.49608	1.46358
ATXN1	2.01591	1.97785	1.90719	1.83907	1.85563	1.84501
ATXN10	3.38334	3.35694	3.23553	4.13673	4.05092	4.18538
ATXN1L	3.80582	3.75661	3.94859	4.04856	4.00776	4.218
ATXN2	3.55221	3.57685	3.55335	3.52136	3.62512	3.83837
ATXN2L	5.27559	5.34103	5.3366	4.99062	5.1794	5.25077
ATXN3	1.494	1.39582	1.5959	1.46773	1.44318	1.49107
ATXN3L	1.36524	1.50546	1.38756	1.35969	1.40737	1.26222
ATXN7	2.49143	2.50821	2.48015	2.48015	2.42432	2.48369
ATXN7L1	3.10866	3.07651	2.96524	2.41353	2.35838	2.33048
ATXN7L2	3.09265	3.05046	2.88266	2.94348	2.89838	2.76121
ATXN7L3	3.55122	3.59961	3.6743	3.698	3.86701	3.92727
ATXN7L3B	3.66745	3.89647	3.61232	3.49228	3.46416	3.3045
ATXN8OS	1.70338	1.72741	1.57177	1.53057	1.31887	1.26243
AUH	1.64216	1.64599	1.62265	1.59257	1.63733	1.7617
AUNIP	2.58496	2.619	2.61166	2.48772	2.50922	2.75787
AUP1	4.64187	4.72941	4.77944	5.34615	5.3862	5.21959
AURKA	3.22418	2.98629	2.9636	4.32839	4.60592	5.68352
AURKAIP1	5.78199	5.70873	5.79575	6.47791	6.30383	5.90521
AURKB	4.9089	4.71743	4.5359	6.26051	6.57467	6.58313
AURKC	3.67963	3.97338	3.92253	3.22322	3.35565	3.16902
AUTS2	2.67836	2.59515	2.76932	2.43143	2.37973	2.21186
AVEN	2.74971	2.69053	2.60881	2.75767	2.84146	3.00891
AVIL	2.26368	2.27751	2.256	2.01542	2.02997	1.88671
AVL9	1.75179	1.74562	1.72668	1.66157	1.64516	1.67542
AVP	5.2956	5.14543	4.89097	4.60851	4.43695	4.13975
AVPI1	3.78833	3.82246	3.45015	5.1533	5.39173	5.46863
AVPR1A	1.93298	1.91837	1.8602	1.66526	1.57635	1.41017
AVPR1B	3.19562	3.35557	3.27315	2.89009	2.85537	2.73954
AVPR2	5.47328	5.27859	5.3368	4.75746	4.73104	4.50368
AWAT1	2.0909	1.98667	2.01493	1.72727	1.57483	1.58933
AWAT2	2.16669	1.9957	1.98788	1.94362	1.88649	1.69397
AXDND1	1.54804	1.53624	1.52951	1.42357	1.36882	1.36717
AXIN1	5.48071	5.38993	5.35972	5.3354	5.27935	5.0852
AXIN2	2.79663	2.74035	2.74597	2.73985	2.46038	2.45044
AXL	4.55909	4.39607	4.36949	6.55503	6.94419	8.20695
AZGP1	3.12948	3.21955	3.17205	3.01005	2.91836	2.68445
AZGP1P1	3.1329	2.76145	3.12884	2.24679	2.43172	2.32863
AZI1	5.78131	5.76786	5.77389	5.67254	5.63965	5.40441
AZI2	1.61425	1.62788	1.63745	1.56185	1.5539	1.51633
AZIN1	3.48123	3.61416	3.64248	2.8915	2.92236	3.15939
AZU1	4.49312	4.32319	4.47351	3.77986	3.9731	3.54571
B2M	3.20095	3.57198	3.44038	7.71705	7.43785	8.89957
B3GALNT1	4.17616	4.10038	4.11111	3.69334	3.73841	3.56943
B3GALNT2	2.34813	2.32514	2.23036	2.4791	2.43355	2.35202
B3GALT1	1.78599	1.51214	1.77486	1.60132	1.40509	1.41322
B3GALT2	1.28675	1.39477	1.51005	1.34385	1.27904	1.27237
B3GALT4	4.30141	3.89387	3.75413	3.85298	4.12723	3.68322
B3GALT5	1.95096	1.89019	1.9679	1.75206	1.79975	1.64233
B3GALT6	3.78243	4.07796	4.12406	5.28904	5.41632	5.23223
B3GALTL	1.54647	1.57095	1.54305	1.51248	1.56854	1.61349
B3GAT1	4.30192	4.38166	4.15105	4.06514	3.97838	3.61435
B3GAT2	3.22891	3.03119	3.01455	2.97528	2.84802	2.68977
B3GAT3	4.70748	4.74864	4.77268	4.88449	4.58319	4.59525
B3GNT1	4.07907	3.84956	4.00127	4.35847	4.6295	3.93906
B3GNT2	1.91062	1.79577	1.78745	1.50217	1.46171	1.55801
B3GNT3	4.10383	3.68119	4.01455	3.24411	3.12904	3.15082
B3GNT4	3.77683	3.70992	3.786	3.59797	3.48534	3.37214
B3GNT5	2.01524	2.07653	1.96926	1.83295	1.84221	1.76161
B3GNT6	3.8894	3.97729	3.96107	3.95756	3.89966	3.45936
B3GNT7	4.4906	4.63247	4.55191	4.57611	4.41076	4.19998
B3GNT8	4.64633	4.45994	4.7965	4.22938	4.10848	3.9127
B3GNT9	4.38426	4.09001	4.59068	4.60566	4.9438	4.62024
B3GNTL1	3.53473	3.45056	3.32652	3.39418	3.42616	3.34806
B4GALNT1	4.35039	4.33844	4.39194	4.36088	4.50481	4.43936
B4GALNT2	3.2702	3.30662	3.34244	3.00799	2.92591	2.8091
B4GALNT3	3.06026	3.01296	2.95948	2.66728	2.60635	2.50062
B4GALNT4	4.41952	4.51258	4.47941	4.63693	4.65029	4.36376
B4GALT1	4.07439	4.0558	4.39864	4.34751	4.6349	5.17307
B4GALT2	5.25284	5.20105	5.21923	5.90456	5.84598	5.42611
B4GALT3	4.19328	4.21023	4.35869	4.4209	4.54463	4.4088
B4GALT4	2.12567	2.17158	2.16551	2.14279	2.1116	2.16616
B4GALT4-AS1	1.40483	1.60428	1.48691	1.39427	1.18295	1.29322
B4GALT5	3.11636	3.26449	3.04081	3.38485	3.6501	5.73174
B4GALT6	1.85931	1.89952	1.86481	1.80109	1.83674	1.76973
B4GALT7	4.43537	4.33972	4.49708	4.61965	4.64913	4.47587
B9D1	3.51491	3.57049	3.67354	3.64214	3.68733	3.50535
B9D2	4.93301	5.2165	4.92901	4.99236	4.78552	4.43006
BAALC	2.07309	2.02015	2.03551	1.8707	1.88354	1.72919
BAAT	1.78517	1.78859	1.82431	1.68527	1.49356	1.48481
BABAM1	4.18008	3.81415	4.28187	6.86471	7.23336	7.38006
BACE1	3.36234	3.36884	3.43301	3.22974	3.24962	3.23707
BACE1-AS	2.32331	2.09177	2.17982	1.86792	2.19561	2.21936
BACE2	3.57282	3.56348	3.64973	4.25368	4.3574	4.71254
BACE2-IT1	2.24281	2.04493	2.41055	1.50407	1.72491	1.96614
BACH1-AS1	2.38957	2.63976	2.68043	2.05566	2.28704	2.17805
BACH1-IT2	1.59852	1.99636	1.89849	1.44745	1.55537	1.41639
BACH1-IT3	1.60753	1.50641	1.47005	1.54039	1.50407	1.2885
BACH2	2.56921	2.4778	2.48102	2.32777	2.25751	2.06562
BAD	5.50569	5.53593	5.3933	5.92522	5.88288	5.44251
BAG1	2.36704	2.43908	2.48858	2.51675	2.53144	2.61744
BAG2	2.5706	2.53952	2.47042	2.71874	2.58651	3.14798
BAG3	4.11692	4.15999	4.08952	4.19151	4.34469	4.79595
BAG4	1.90071	1.79995	1.91016	1.9321	1.87682	1.94458
BAG5	2.25321	2.29884	2.30688	2.07347	1.99415	2.11228
BAG6	5.33371	5.348	5.28334	5.4046	5.73812	5.53546
BAGE3	2.90645	3.0735	2.80713	2.81957	2.78197	2.72775
BAGE4	5.83808	6.11447	5.89545	5.64462	5.17136	5.54433
BAHCC1	5.02374	4.95516	5.1183	4.70004	4.55296	4.31547
BAHD1	4.60718	4.29691	4.68079	4.34114	4.55426	4.43902
BAI1	4.80234	4.77498	4.81724	4.56707	4.49653	4.10576
BAI2	4.41473	4.24299	4.3303	4.20662	4.15281	3.86351
BAI3	1.57664	1.48266	1.57464	1.45416	1.38622	1.35005
BAIAP2	4.15737	4.07306	4.19954	5.30016	5.51355	5.37446
BAIAP2-AS1	3.37772	3.48292	3.53589	3.42606	3.37785	3.31275
BAIAP2L1	2.39711	2.60078	2.52259	2.7117	2.83579	3.04706
BAIAP2L2	4.65009	4.66072	4.64764	4.15734	4.29147	3.90839
BAIAP3	4.60547	4.46377	4.52245	4.20183	4.10992	3.83573
BAK1	4.19478	4.08286	3.83513	4.39634	4.44572	4.4371
BAMBI	2.3209	2.43015	2.53474	2.45141	2.54035	2.95151
BANF1	4.72324	4.91149	4.8221	5.05588	5.26131	5.27771
BANF2	1.91937	2.40781	1.94718	2.01468	1.93286	1.75295
BANK1	1.54455	1.64763	1.55604	1.43802	1.37246	1.4274
BANP	4.60065	4.5753	4.54364	4.58591	4.54146	4.48885
BAP1	4.61172	4.65744	4.60652	5.04906	5.18771	5.21757
BARD1	2.23691	2.04252	2.04724	2.50177	2.36283	2.55103
BARHL1	4.63124	4.86222	4.99508	4.85084	4.68087	4.22323
BARHL2	3.42263	3.55643	3.6882	3.35381	3.16938	3.00317
BARX1	4.4061	4.71266	4.611	4.4138	4.31141	3.69345
BARX2	3.14283	3.36329	3.15838	3.19281	3.10725	2.85865
BASP1	5.84361	5.80205	5.86878	6.0447	6.16434	6.28493
BASP1P1	5.45326	5.41459	5.47916	5.18818	4.64228	4.66974
BATF	4.68912	4.98827	4.51349	4.21156	4.2025	4.26817
BATF2	3.39544	3.41738	3.16654	3.12775	3.26927	3.08456
BATF3	3.36173	3.44665	3.512	3.23737	3.22073	3.19276
BAX	4.47682	4.60388	4.68942	5.20649	5.34212	5.03747
BAZ1A	1.91357	1.93549	1.93528	1.82526	1.76687	1.76
BAZ1B	3.23138	3.17517	3.18379	3.15732	3.15083	3.2893
BAZ2A	3.15014	3.20465	3.40899	3.18214	3.37624	3.92169
BAZ2B	1.65592	1.75727	1.66988	1.52484	1.45591	1.39881
BBC3	5.75363	6.03337	5.82045	5.58074	5.48093	5.20135
BBIP1	1.70593	1.72261	1.76674	1.87968	1.7339	2.02267
BBOX1	1.59814	1.53182	1.55321	1.43505	1.43768	1.2979
BBS1	3.34463	3.28474	3.33674	3.34463	3.342	3.40467
BBS10	1.58648	1.54618	1.72099	1.6415	1.51286	1.61765
BBS12	1.53969	1.47501	1.54503	1.61916	1.41572	1.33884
BBS2	1.98867	1.99151	2.00335	1.89866	1.94456	2.41549
BBS4	1.7656	1.80458	1.73786	1.80991	1.70813	2.08457
BBS5	1.3147	1.42088	1.45124	1.36086	1.27497	1.27584
BBS7	1.45543	1.52514	1.47526	1.5323	1.42938	1.44658
BBS9	1.66758	1.65908	1.72758	1.73264	1.73858	1.73922
BBX	2.3263	2.37066	2.23656	1.8891	1.88235	1.82652
BCAM	4.87804	4.80006	4.87653	5.51072	5.5003	5.41065
BCAN	3.86948	3.91964	3.98036	3.70646	3.52788	3.32427
BCAP29	1.79439	1.88733	1.85608	1.85163	1.82478	1.92832
BCAP31	5.11965	5.07474	4.9589	5.87109	5.9409	5.7483
BCAR1	5.25138	5.24935	5.25967	5.39322	5.3925	4.93828
BCAR3	3.79133	3.85183	3.845	3.9653	3.93612	4.05327
BCAR4	1.80957	1.77778	1.70634	1.58184	1.61064	1.44074
BCAS1	2.41813	2.27694	2.35962	2.27365	2.2748	2.074
BCAS2	1.91183	2.06386	2.1216	2.07956	1.80789	2.25982
BCAS3	3.20675	3.23	3.25609	3.69436	3.84849	4.42689
BCAS4	5.28104	5.28173	5.18201	5.76163	5.66556	5.36447
BCAT1	2.05834	2.02712	2.10626	1.97447	1.95706	1.87253
BCAT2	4.21638	4.5266	4.4549	5.27127	5.48051	5.18914
BCCIP	1.93615	1.79649	1.88464	1.98114	1.73493	2.22698
BCDIN3D	2.85159	2.91291	2.94478	2.74783	2.80199	2.75208
BCDIN3D-AS1	1.98822	2.0173	1.92512	1.84474	1.81762	1.83629
BCHE	1.30119	1.31018	1.4522	1.31401	1.3209	1.30027
BCKDHA	4.45099	4.44855	4.63871	4.74879	4.77237	4.5987
BCKDHB	1.69454	1.76415	1.77123	1.71229	1.7244	1.82795
BCKDK	5.34688	5.19571	5.12788	5.44617	5.31246	5.14919
BCL10	1.89287	2.03744	2.12327	1.88771	1.83641	2.03896
BCL11A	2.24291	2.24495	2.17729	2.13756	2.10797	1.96562
BCL11B	2.98424	3.18414	3.00386	2.59555	2.5846	2.4292
BCL2	2.28111	2.11897	2.15643	2.11897	2.08163	1.89154
BCL2A1	1.53685	1.39246	1.44805	1.53645	1.41806	1.47099
BCL2L1	5.49847	5.59246	5.38739	6.12084	6.24502	6.22718
BCL2L10	3.12335	3.31202	3.24775	2.81179	2.68554	2.51192
BCL2L11	2.17779	1.96872	2.13572	2.20053	2.11221	2.05397
BCL2L12	4.49848	4.39308	4.51071	5.37193	5.46724	5.26007
BCL2L13	2.30719	2.26303	2.37786	2.43147	2.38154	2.73355
BCL2L14	1.7053	1.6672	1.76348	1.57189	1.59219	1.52116
BCL2L15	1.65967	1.61639	1.59287	1.32323	1.41591	1.3517
BCL2L2	4.38431	4.41939	4.47602	4.84478	4.67151	4.58913
BCL3	5.05309	5.00177	5.14716	5.1499	5.10881	4.82152
BCL6	2.83952	2.86403	2.97182	2.32495	2.22317	2.49842
BCL6B	3.97277	4.08109	4.08374	3.84373	3.7628	3.53351
BCL7A	3.76726	3.67107	3.69537	3.52833	3.61746	3.61915
BCL7B	4.25247	4.12204	4.0374	4.5447	4.65904	4.81137
BCL7C	5.8352	5.80841	5.80587	6.29574	6.16277	5.90952
BCL9	3.96834	3.97456	3.82586	2.87035	2.96687	2.86215
BCL9L	4.82984	4.7468	4.88238	4.77152	4.95058	4.62476
BCLAF1	1.80632	1.87084	1.77993	1.63679	1.54217	1.60171
BCMO1	2.06342	2.11662	2.20712	1.93118	1.88928	1.78248
BCO2	1.53023	1.61878	1.59876	1.37988	1.40518	1.3436
BCOR	2.62644	2.6921	2.74715	2.34659	2.30438	2.51337
BCORL1	3.54966	3.38168	3.48097	3.27184	3.30707	3.38641
BCORP1	1.74494	1.73452	1.91905	1.63329	1.67242	1.56545
BCR	4.06496	4.136	4.12246	4.24212	4.30859	4.30396
BCRP2	4.01127	4.22474	3.99513	3.82512	3.93213	3.97209
BCRP3	4.00636	3.8765	4.0202	4.19332	4.24126	4.28033
BCS1L	3.80101	3.81012	3.81638	4.00048	4.03849	3.98336
BCYRN1	4.80198	4.95847	5.01795	6.15673	6.19515	5.81536
BDH1	3.25332	3.15127	3.10449	3.15982	3.14052	3.21934
BDH2	1.6871	1.6833	1.69403	1.9088	1.81445	1.97914
BDKRB1	2.5607	2.61132	2.59773	2.54379	2.65489	2.60425
BDKRB2	2.58902	2.59921	2.44208	2.44976	2.4548	2.26387
BDNF	2.08048	2.12125	2.09387	2.01128	1.86973	1.8648
BDNF-AS	1.6027	1.66973	1.61215	1.51721	1.45349	1.37034
BDP1	1.66614	1.72307	1.68863	1.73852	1.67869	1.66821
BEAN1	4.68497	4.55433	4.53409	4.48003	4.35857	4.392
BECN1	3.41938	3.4897	3.51839	3.23587	3.06309	3.71515
BEGAIN	4.0004	3.8798	3.97444	3.47409	3.51325	3.26622
BEND2	1.6674	1.485	1.55635	1.41171	1.41921	1.32788
BEND3	1.98156	1.81914	1.87763	1.8975	1.80078	1.72403
BEND3P3	2.35264	2.2325	2.29929	2.06418	1.91839	1.79238
BEND4	2.9193	3.07407	2.94915	2.79538	2.68137	2.59278
BEND5	3.93687	3.77616	3.94007	3.51985	3.49411	3.21824
BEND6	1.70537	1.83713	1.94222	1.57305	1.53603	1.45289
BEND7	1.75888	1.72768	1.711	1.711	1.75694	1.83938
BEST1	2.91791	2.94306	2.98131	2.58603	2.54772	2.40395
BEST2	3.96602	3.79792	3.832	3.30072	3.42791	3.04787
BEST3	1.63933	1.6543	1.60619	1.53351	1.48164	1.40132
BEST4	3.42557	3.45247	3.48672	3.13838	3.09703	2.83499
BET1	1.54099	1.59338	1.55511	1.52223	1.44678	1.40528
BET1L	4.18619	4.28895	4.25948	4.321	4.3663	4.2641
BEX1	3.86691	4.28345	4.08068	4.77491	5.13458	5.51628
BEX2	4.06108	3.88477	3.91519	4.0297	4.05543	3.87522
BEX4	1.83177	1.99452	1.78326	1.67274	1.67274	1.56999
BEX5	1.80105	1.69698	1.71821	1.68225	1.62091	1.56855
BFAR	3.05161	3.25879	3.15623	3.24361	3.49103	4.71585
BFSP1	2.20413	2.18326	2.18357	2.04886	2.04577	1.91723
BFSP2	2.99351	2.84482	2.84869	2.52653	2.63656	2.41285
BGN	4.5725	4.42754	4.54471	4.31804	4.25846	4.26909
BHLHA15	6.44109	6.12341	6.44213	5.77366	5.78901	5.43977
BHLHA9	5.55523	5.36634	5.37514	5.69769	5.45789	4.77894
BHLHB9	2.23475	2.2741	2.26384	1.87616	1.87832	1.86592
BHLHE22	2.85093	2.85482	2.99201	2.73371	2.88426	2.53758
BHLHE23	6.47011	6.70929	6.61245	6.33162	6.17706	5.85699
BHLHE40	3.85809	3.84674	3.75836	3.86652	3.87362	4.04265
BHLHE40-AS1	1.72695	1.71333	1.85914	1.56957	1.50323	1.35406
BHLHE41	1.90899	1.95859	2.00847	1.74739	1.77272	1.74172
BHMT	1.90148	1.7377	1.85772	1.55803	1.60956	1.55901
BHMT2	1.99751	2.10713	2.04049	2.1039	2.02408	2.0212
BICC1	1.7283	1.74499	1.81482	1.74891	1.70393	1.8277
BICD1	2.29633	2.27932	2.31953	2.27698	2.21171	2.18225
BICD2	3.83065	3.85992	3.80913	3.59895	3.59509	3.9755
BID	3.44905	3.50507	3.59693	3.62764	3.75116	4.44693
BIK	3.73471	3.76841	3.81639	3.67857	3.63656	3.36466
BIN1	5.57692	5.51753	5.45857	5.52783	5.63443	5.5353
BIN2	2.47274	2.4642	2.38269	1.90981	1.86546	1.82217
BIN3	3.75814	3.78302	3.78297	3.81944	3.72309	3.53387
BIN3-IT1	1.72497	2.10339	2.18896	2.13259	1.80161	1.74483
BIRC2	1.48589	1.62721	1.57334	1.85264	1.76034	1.75164
BIRC3	1.55259	1.60384	1.50477	1.51107	1.3131	1.39772
BIRC5	4.25258	4.16376	3.966	6.12086	6.48913	7.04934
BIRC6	1.86977	1.84091	1.89097	1.6594	1.61527	1.68678
BIRC6-AS1	1.53912	1.6184	1.52888	1.54562	1.47716	1.38651
BIRC7	4.92226	4.74177	4.77328	4.4208	4.44184	4.14722
BIRC8	2.49583	2.49206	2.10919	2.34523	2.27455	2.18871
BIVM	1.48861	1.56729	1.52985	1.49198	1.44273	1.44702
BLACE	4.65891	4.60142	4.41312	4.55841	4.40422	3.98134
BLCAP	4.17636	4.14106	4.1328	3.90669	4.00505	3.78185
BLID	1.89038	1.47749	1.48149	1.25519	1.471	1.48319
BLK	3.06542	3.24398	3.2784	2.9172	2.91176	2.55543
BLM	1.75543	1.69587	1.73444	1.71612	1.64544	1.63034
BLMH	4.20314	4.26192	4.13875	3.99781	4.03737	4.42326
BLNK	2.51313	2.40631	2.52321	2.19465	2.1158	1.97021
BLOC1S1	4.91959	4.75715	4.85356	5.38534	5.42819	5.26735
BLOC1S2	2.29507	2.29003	2.0848	2.32146	2.38185	2.70543
BLOC1S3	3.71683	3.6158	3.54291	4.05258	4.50844	3.66173
BLOC1S4	4.23118	4.30225	4.50554	4.46143	4.28063	4.04013
BLOC1S5	1.85729	1.84989	1.86358	1.99806	2.10264	2.16055
BLOC1S6	1.91131	2.02303	2.07788	1.84222	1.8694	1.94715
BLVRA	3.69241	3.59598	3.68065	4.08978	4.2773	5.45687
BLVRB	5.46286	5.5292	5.2335	6.89668	7.11696	7.02424
BLZF1	1.71224	1.72205	1.60268	1.92057	1.65169	1.95442
BMF	3.52764	3.41659	3.51501	3.25969	3.28637	3.15107
BMI1	2.05667	2.09907	2.28116	2.02698	1.87667	2.01717
BMP1	4.69113	4.55541	4.58874	5.34586	5.37647	5.37531
BMP10	1.6219	1.55146	1.57842	1.54828	1.47413	1.42299
BMP15	2.0013	1.81303	1.74901	1.74997	1.50276	1.51956
BMP2	2.5611	2.71284	2.59764	2.49128	2.35654	2.26339
BMP2K	1.89355	1.94183	2.03357	1.7093	1.69504	1.70575
BMP2KL	1.75119	2.10697	1.69928	1.61037	1.42589	1.52354
BMP3	2.26372	2.44149	2.34089	2.18744	2.23015	1.87565
BMP4	4.04708	3.96704	4.17534	4.48397	4.76386	4.81625
BMP5	1.42478	1.35204	1.37024	1.34087	1.27726	1.27617
BMP6	2.87052	2.81732	2.80695	2.48584	2.39306	2.30452
BMP7	2.98292	2.96233	2.99039	2.8657	2.82399	2.58211
BMP8A	4.1676	4.26017	4.16358	3.94044	3.73498	3.70243
BMP8B	2.97485	3.1563	3.17485	2.89276	2.86094	2.66041
BMPER	2.70556	2.63759	2.64658	2.70229	2.70141	2.67613
BMPR1A	2.43416	2.43765	2.4257	2.32745	2.25113	2.58088
BMPR1APS2	2.55465	1.96717	2.30397	1.50346	1.55464	1.95616
BMPR1B	1.54585	1.74129	1.79071	1.49774	1.41485	1.31316
BMPR2	2.54704	2.56625	2.45381	2.56481	2.48129	2.63187
BMS1	2.56601	2.59693	2.62692	2.79579	2.62007	3.21357
BMS1P5	2.15847	2.32784	2.21899	3.13957	3.14619	3.26229
BMX	1.52087	1.48394	1.49356	1.38062	1.42002	1.26125
BNC1	2.18207	2.24735	2.14838	2.00333	2.13878	2.6161
BNC2	1.83483	1.85693	1.82728	1.68761	1.62951	1.64078
BNIP1	2.83946	2.67878	2.79998	2.71124	2.89779	3.00179
BNIP2	1.60129	1.72321	1.69245	1.70898	1.65954	1.84427
BNIP3	3.13766	3.12987	3.27408	3.82111	3.86054	4.52094
BNIP3L	3.781	3.63115	3.67063	3.74258	3.60131	3.89583
BNIP3P1	2.12963	2.09606	2.16135	2.60465	2.34515	2.42914
BNIPL	2.08413	2.31252	2.33556	2.11299	2.07812	2.09817
BOC	2.89111	2.88551	2.86901	2.56121	2.58688	2.43154
BOD1	2.23234	2.20607	2.13662	2.38197	2.32287	2.94276
BOD1L1	1.7718	1.62973	1.65552	1.57628	1.46488	1.49151
BOD1L2	3.18377	3.01185	3.12282	2.6998	2.66849	2.65949
BOK	5.17039	5.21597	4.9249	6.93525	6.99535	6.54021
BOK-AS1	5.27461	5.54791	5.0134	5.3686	5.31497	4.97452
BOLA1	5.0188	4.99984	5.05178	5.09862	5.29256	4.982
BOLA2	4.97124	5.05092	5.08974	6.74239	6.78715	6.84524
BOLA3	4.1883	4.01277	4.19026	4.68331	4.58569	4.38433
BOLA3-AS1	2.61635	2.43703	2.67098	2.54775	2.61714	2.33748
BOLL	1.93969	1.92079	1.83726	1.80525	1.71127	1.51811
BOP1	5.66925	5.62605	5.52312	5.58435	5.65111	5.35723
BORA	1.78458	1.5836	1.72128	1.76795	1.60949	1.9482
BPESC1	1.73782	1.80106	1.97838	1.37589	1.52463	1.41431
BPGM	2.69878	2.41049	2.55901	2.50307	2.41666	2.4733
BPHL	3.16302	3.13173	3.07208	3.17429	3.28816	3.40233
BPI	1.87316	1.82626	1.90718	1.71334	1.65364	1.6574
BPIFA1	2.69702	2.2868	2.4921	2.06522	2.07146	1.76523
BPIFA2	1.92114	1.71944	2.08	1.66984	1.63901	1.64708
BPIFA3	1.90272	2.05644	1.82468	1.6095	1.59937	1.47775
BPIFA4P	2.01995	2.03913	1.99356	1.60801	1.64546	1.58392
BPIFB1	2.61082	2.63074	2.611	2.21813	2.25964	2.21191
BPIFB2	3.44344	3.29402	3.268	2.90664	2.76455	2.5968
BPIFB3	3.98211	3.89055	3.86742	3.45294	3.47946	3.25205
BPIFB4	3.08022	2.91488	2.90558	2.82084	2.80496	2.62093
BPIFB6	2.89571	2.69678	2.67697	2.37009	2.33327	2.36256
BPIFC	1.5838	1.60689	1.50035	1.51922	1.38199	1.3574
BPNT1	2.48622	2.47737	2.48054	2.84157	2.67862	3.30151
BPTF	2.35587	2.38587	2.38247	2.48184	2.42383	2.56904
BPY2B	1.7001	1.60282	1.59423	1.38545	1.32717	1.30119
BRAF	2.35516	2.39153	2.41948	2.11065	2.08884	2.19162
BRAP	2.11777	2.19334	2.12298	2.10777	2.23499	2.36672
BRAT1	4.68233	4.71551	4.80569	4.70314	4.6571	4.43986
BRCA1	2.0651	1.88019	1.96316	2.07338	2.02933	2.0912
BRCA2	1.3617	1.47555	1.44676	1.53042	1.4979	1.4643
BRCC3	2.48491	2.52382	2.5873	2.13665	2.09295	2.15785
BRD1	4.62231	4.60341	4.58999	4.26938	4.39834	4.34878
BRD2	3.64633	3.69408	3.68784	3.84608	3.91236	4.03152
BRD2-IT1	2.1238	2.29274	2.166	2.1699	2.25096	1.82002
BRD3	5.09618	5.13473	5.0573	4.81247	4.91001	4.8692
BRD4	5.56159	5.50702	5.59904	4.96464	5.08894	5.06829
BRD7	2.64159	2.85385	2.91021	2.603	2.58871	3.10609
BRD7P3	1.56908	1.73481	1.52878	1.43215	1.25737	1.087
BRD8	2.96522	2.9289	2.95506	2.83331	2.93485	3.408
BRD9	3.47158	3.46268	3.57502	3.40865	3.57205	3.60226
BRDT	1.46152	1.47093	1.45357	1.41285	1.3694	1.33621
BRE	3.25704	3.27861	3.27041	3.30695	3.53959	3.60915
BRE-AS1	1.92924	1.8687	1.84253	1.7147	1.76269	1.89116
BREA2	3.70213	3.64621	3.59514	3.1463	3.40666	3.17156
BRF1	4.47844	4.44472	4.46323	4.64331	4.65875	4.45385
BRF2	3.32703	3.25667	3.34302	3.65089	3.63497	3.62971
BRI3	4.50062	4.65754	4.47352	4.64675	4.75063	4.81262
BRI3BP	3.81928	3.87689	4.04544	4.29917	4.0114	4.19405
BRICD5	4.55935	4.862	4.79508	4.60787	4.54451	4.29397
BRIP1	1.76681	1.81765	1.88097	2.34743	2.37068	2.43279
BRIX1	1.92473	1.95998	1.88036	1.86783	1.73509	1.88098
BRK1	5.23332	5.07657	4.9549	5.5352	5.13589	6.07704
BRMS1	4.67364	4.65702	4.63792	5.31702	5.22495	4.77914
BRMS1L	1.56719	1.47988	1.58863	1.44602	1.40095	1.36505
BROX	1.72436	1.855	1.87972	1.94253	1.96089	2.08698
BRPF1	4.71308	4.69227	4.56585	4.11575	4.06675	4.2591
BRPF3	3.66623	3.70561	3.59469	3.48581	3.58741	3.74245
BRS3	1.70526	1.43805	1.5135	1.42762	1.48127	1.3583
BRSK1	3.87689	3.82023	3.95417	3.86574	3.85879	3.55582
BRSK2	4.44148	4.38905	4.33057	4.02279	3.97876	3.73658
BRWD1	1.61328	1.59847	1.64026	1.71886	1.68456	1.65787
BRWD1-AS1	1.68405	1.82415	1.67136	1.50658	1.47189	1.31807
BRWD1-IT1	1.6164	1.51485	1.45291	1.579	1.56822	1.42461
BRWD1-IT2	3.18442	3.46296	3.37413	3.35351	3.05257	2.73193
BRWD3	1.69631	1.66807	1.72923	1.5419	1.50931	1.52374
BSCL2	4.45557	4.36661	4.44611	4.86327	4.98127	4.71328
BSDC1	4.16226	4.03054	4.14681	4.163	4.31227	4.29838
BSG	5.47818	5.29857	5.46432	7.3571	7.85456	7.86596
BSN	3.27639	3.18808	3.33809	2.96675	2.91455	2.75628
BSN-AS1	1.93435	2.06997	2.14344	2.34849	2.29226	2.33147
BSN-AS2	2.06333	1.91191	2.22959	1.783	1.69278	1.61863
BSND	2.56207	2.51801	2.657	2.41887	2.38786	2.27385
BSPH1	1.54979	1.41983	1.48274	1.64184	1.46045	1.32719
BSPRY	3.53321	3.73767	3.73533	3.50702	3.53836	3.13339
BST1	2.5515	2.5155	2.5894	2.62703	2.75882	3.05385
BST2	3.35294	3.54462	3.16593	4.78406	4.92008	5.08805
BSX	5.52321	5.53336	5.65074	4.92615	5.1642	4.7926
BTAF1	1.90388	1.94152	1.87773	1.77777	1.66193	1.77967
BTBD1	3.30468	3.4577	3.37015	3.50271	3.33971	4.2752
BTBD10	2.60173	2.7112	2.57711	2.41211	2.60825	2.71617
BTBD11	2.51108	2.50025	2.49028	2.44518	2.37264	2.34679
BTBD16	1.88549	1.87204	1.82874	1.7774	1.75468	1.57554
BTBD17	4.68986	4.33455	4.66932	4.2119	4.50265	3.84645
BTBD18	1.75486	1.58303	1.38387	1.3476	1.18258	1.23625
BTBD19	5.19152	5.23887	5.23434	5.02804	4.94371	4.58933
BTBD2	5.17093	5.26408	4.90332	7.05287	7.2195	6.69298
BTBD3	2.15926	2.14867	2.09114	2.18616	2.16958	2.17346
BTBD6	6.08761	6.0449	5.99501	6.56977	6.5185	6.0946
BTBD7	1.93727	2.11378	2.25644	1.86286	1.79072	1.84295
BTBD8	1.47285	1.43788	1.46959	1.32938	1.26637	1.25122
BTBD9	2.2773	2.32908	2.41196	2.08909	1.9661	2.04593
BTBD9-AS1	2.28343	2.00421	2.28999	1.84605	1.88465	1.8368
BTC	1.5152	1.49907	1.46349	1.45274	1.37568	1.34772
BTD	2.48787	2.46271	2.37467	2.74527	2.83777	3.33539
BTF3	3.68441	3.71515	3.69083	4.053	4.00176	4.29729
BTF3L4	2.91971	3.00055	2.90321	3.25797	3.06654	3.30529
BTF3L4P1	1.78588	1.85981	1.79297	1.79147	1.86466	1.92592
BTF3P10	2.86509	3.06107	3.03282	3.03316	2.75357	3.2971
BTF3P11	2.28082	2.84864	2.35028	2.04083	1.77458	2.05646
BTG1	4.64804	4.53168	4.50619	3.84406	4.0301	3.80306
BTG2	3.7778	3.84922	3.80514	3.76268	3.77779	4.04868
BTG3	2.42036	2.56205	2.39957	2.79146	2.59069	2.97541
BTG4	1.42723	1.44854	1.45438	1.4147	1.33929	1.30627
BTK	1.92016	1.95853	1.98039	1.65699	1.64756	1.57404
BTLA	1.58046	1.49254	1.49642	1.43569	1.35915	1.3828
BTN1A1	2.45256	2.58513	2.65158	2.1984	2.16975	2.02753
BTN2A1	2.60363	2.57446	2.63992	2.60388	2.54111	2.89636
BTN2A2	2.45545	2.50842	2.50319	2.57744	2.49941	2.68246
BTN2A3P	2.08945	2.07022	2.06655	2.05462	1.98077	1.97297
BTN3A1	2.52424	2.44294	2.56208	2.47058	2.55653	2.91253
BTN3A2	2.07435	2.15533	2.20586	2.22453	2.20346	2.95409
BTN3A3	1.9938	1.95714	1.93002	1.92908	1.90438	2.09199
BTNL10	3.33815	3.06999	3.34513	2.75157	2.64095	2.42635
BTNL2	2.99655	2.95143	2.89629	2.77761	2.72936	2.60768
BTNL3	2.20842	2.19776	2.10407	1.84778	1.81605	1.78444
BTNL8	2.44796	2.40873	2.45765	2.33786	2.31108	2.16458
BTNL9	4.12892	4.16861	4.11296	3.88987	3.90169	3.58247
BTRC	2.06618	2.09642	2.09857	1.84146	1.89038	1.88994
BUB1	1.75282	1.70718	1.77514	1.91171	1.84273	2.39557
BUB3	2.64649	2.57652	2.6482	3.05279	2.77013	3.28187
BUD13	2.51353	2.59088	2.71765	3.14914	3.17576	3.79176
BUD31	4.10257	4.15002	4.11328	4.28685	4.31829	4.48755
BVES	1.73903	1.78525	1.77023	1.82881	1.79959	2.16963
BVES-AS1	1.34885	1.69694	1.64114	1.50208	1.4217	1.37972
BYSL	3.93048	3.70209	3.75607	3.98014	4.02011	4.13078
BZRAP1	4.55079	4.47746	4.5327	4.24676	4.09511	3.85373
BZRAP1-AS1	3.16124	3.16908	3.33943	2.95951	3.12633	2.75892
BZW1	2.51123	2.61419	2.56986	2.49778	2.33167	2.85079
BZW2	2.50895	2.60586	2.45505	1.95866	1.99315	2.26681
C10orf10	3.20024	3.11544	3.09661	2.97766	3.17056	2.71954
C10orf105	5.66444	5.49901	5.4997	5.09973	5.05987	4.96399
C10orf107	1.55638	1.53505	1.67255	1.38184	1.43695	1.27439
C10orf11	2.19227	2.04871	2.2643	2.1112	1.97276	2.00649
C10orf111	3.01975	2.97437	2.49711	2.59733	2.54781	2.50305
C10orf112	1.57847	1.55636	1.6798	1.48593	1.45279	1.40125
C10orf113	2.10808	2.11716	1.91216	1.73998	1.81661	1.68382
C10orf114	3.62767	3.52667	3.37741	3.67554	3.72971	3.12468
C10orf115	1.78316	1.9801	1.9363	1.42765	1.44419	1.61374
C10orf12	3.32757	3.29313	3.37802	3.19371	3.08949	3.03821
C10orf120	1.57942	1.79793	1.94789	1.69192	1.7542	1.55414
C10orf126	1.84063	1.83866	1.95062	1.7305	1.6132	1.74987
C10orf128	2.34457	2.34651	2.32076	2.06789	2.15466	1.92548
C10orf129	1.99174	1.70072	1.88263	1.81112	1.80412	1.5354
C10orf131	1.40019	1.50956	1.39325	1.36483	1.28755	1.28148
C10orf137	1.667	1.60471	1.62833	1.54363	1.59317	1.60218
C10orf2	2.82174	2.77736	2.88361	2.75874	2.75609	2.98978
C10orf25	2.53073	2.74678	2.73349	2.54608	2.49708	2.48268
C10orf32	1.78411	1.67951	1.7185	1.82802	1.79779	2.06977
C10orf35	4.50006	4.35714	4.43819	4.04882	4.12089	3.93771
C10orf40	1.88845	1.77323	2.0098	1.44988	1.43771	1.57707
C10orf53	2.48674	2.21479	2.27107	1.98176	1.99636	1.90859
C10orf54	4.75214	4.55098	4.67753	4.9599	5.08804	4.78266
C10orf55	2.82924	2.86636	2.99096	3.41164	3.19467	3.49806
C10orf62	5.22137	5.02242	5.27786	4.55821	4.43481	3.92223
C10orf67	1.53117	1.53714	1.58737	1.44768	1.30544	1.37954
C10orf71	2.9814	3.01732	2.6941	2.43327	2.5573	2.19498
C10orf71-AS1	2.67113	2.49544	2.60511	2.56669	2.55967	2.38173
C10orf76	2.38305	2.51543	2.657	2.35066	2.49849	3.0495
C10orf82	2.66679	2.49879	2.56393	2.18602	2.22395	1.95307
C10orf85	2.42753	2.5496	1.95612	2.17398	1.93126	1.83267
C10orf88	2.1237	2.01972	2.0029	2.11141	2.17168	2.53046
C10orf90	1.77642	1.66088	1.69655	1.59956	1.60064	1.48975
C10orf91	3.00128	3.17127	3.02733	3.00119	2.98848	2.69802
C10orf95	5.3757	5.27678	5.39135	5.04296	4.94126	4.75969
C10orf99	3.04727	3.13154	3.03985	2.50678	2.51025	2.35087
C11orf1	2.0909	2.43179	2.25118	2.55452	2.54865	2.74037
C11orf16	3.42598	3.43328	3.28181	3.14243	3.13996	2.88233
C11orf21	3.43722	3.5446	3.38932	3.04364	3.04062	2.8063
C11orf24	4.06146	4.1415	4.19862	4.81299	5.0143	5.47503
C11orf30	2.67818	2.5953	2.60149	2.1426	2.01681	2.18914
C11orf34	1.74847	1.73833	1.5763	1.61739	1.41043	1.4608
C11orf35	5.25289	5.19903	5.33298	5.06395	5.00689	4.51469
C11orf40	1.74669	1.84641	1.90737	1.49452	1.45863	1.31622
C11orf42	2.48916	2.41882	2.48487	2.54876	2.30418	2.10404
C11orf44	2.72833	2.60852	2.66823	2.39316	2.21974	2.16383
C11orf45	3.21481	2.98094	3.17168	2.8048	2.77268	2.71417
C11orf48	3.15855	3.04405	3.09439	3.37216	3.37502	3.50312
C11orf49	3.3895	3.32477	3.45369	3.55522	3.7525	3.83123
C11orf53	1.7797	1.45325	1.70917	1.55677	1.49706	1.33293
C11orf54	2.09042	1.95913	1.92196	2.01992	1.94402	2.24165
C11orf57	1.95716	2.06518	2.02858	2.06577	1.98789	2.13183
C11orf58	2.59706	2.52011	2.60342	2.86049	2.70907	3.01759
C11orf63	1.98627	1.918	1.96773	1.59243	1.59036	1.45682
C11orf65	1.45473	1.48284	1.56715	1.45451	1.43549	1.28009
C11orf68	5.1006	4.91209	4.96777	5.23652	5.21106	4.84927
C11orf70	1.62431	1.61071	1.50693	1.57319	1.66816	1.66636
C11orf71	1.80366	1.89292	1.79971	2.168	1.86619	2.32072
C11orf72	1.89457	1.8498	1.9233	1.79253	1.76159	1.71042
C11orf73	1.90531	2.04864	1.8795	2.08346	2.02418	2.21082
C11orf74	1.6729	1.64548	1.65141	1.82613	1.55286	1.79073
C11orf80	3.07842	3.32521	3.36518	4.36008	4.73459	5.36083
C11orf82	1.44126	1.44805	1.50018	1.60542	1.48071	1.38078
C11orf83	2.73561	2.78991	2.76442	3.28972	3.20488	3.16241
C11orf84	5.08904	4.95707	5.11208	5.47353	5.51126	5.36849
C11orf85	2.04251	1.97127	2.02582	2.16653	1.95838	1.84683
C11orf86	4.59275	4.35168	3.90005	3.62951	3.54347	3.38233
C11orf87	2.85274	2.80307	2.99597	2.88575	2.72982	2.51053
C11orf88	1.38673	1.48139	1.47416	1.38855	1.48698	1.39014
C11orf89	4.30232	4.60828	4.61252	4.0548	4.04603	3.74099
C11orf92	2.49267	2.45559	2.49226	2.31232	2.18715	2.06171
C11orf93	2.68451	2.55754	2.40465	1.96747	2.03784	2.04934
C11orf94	3.54144	3.40492	3.68231	2.84522	2.76067	2.83238
C11orf95	4.91319	4.69618	4.64929	4.37214	4.36101	4.02007
C11orf96	3.1285	3.03732	2.95047	2.83931	2.68828	2.61812
C12orf10	4.93735	5.21533	4.93948	5.69728	5.87527	5.755
C12orf23	2.01979	1.89705	2.05818	1.94227	1.86986	1.97295
C12orf29	2.55181	2.77465	2.62926	3.06839	2.92026	3.45574
C12orf36	1.97385	2.05732	1.86746	1.75564	1.54987	1.51365
C12orf39	2.20183	2.24654	2.33467	2.17747	1.95374	1.95709
C12orf4	2.00377	2.14145	1.95202	2.19283	2.05064	2.23869
C12orf40	1.32482	1.38158	1.4648	1.31479	1.27045	1.20636
C12orf42	1.59227	1.62499	1.73265	1.46062	1.43061	1.37991
C12orf43	2.44996	2.58747	2.41201	2.73943	2.85835	3.3236
C12orf44	4.08111	4.4782	4.13736	5.64145	5.71586	5.48246
C12orf45	1.88473	1.81922	1.73569	1.90382	1.90209	2.22838
C12orf49	3.66401	3.64965	3.63625	3.61846	3.68272	3.97946
C12orf5	1.61551	1.74513	1.79048	1.75195	1.63536	1.90562
C12orf50	1.47152	1.50482	1.48275	1.34181	1.31911	1.3311
C12orf52	3.84309	3.71831	3.95863	4.23115	4.55155	4.37003
C12orf54	1.81376	1.73139	1.80879	1.74086	1.74312	1.59323
C12orf55	1.44466	1.46414	1.49471	1.30766	1.34368	1.26956
C12orf56	1.64465	1.58191	1.62712	1.50365	1.42224	1.33842
C12orf57	3.98148	3.97453	4.10998	5.33516	5.34756	5.45478
C12orf60	1.44404	1.48764	1.43021	1.32616	1.30552	1.15641
C12orf61	3.48678	3.77658	3.89964	3.86673	3.73425	3.27225
C12orf63	1.40998	1.31374	1.41042	1.29816	1.2397	1.19485
C12orf65	3.13145	3.08734	3.10528	3.25012	3.20805	3.189
C12orf66	2.5934	2.66433	2.60856	2.1577	2.25305	2.06482
C12orf68	5.12564	5.29721	5.25561	4.94244	4.82384	4.36733
C12orf71	1.8249	1.63608	1.61711	1.62145	1.62954	1.56911
C12orf73	2.34322	2.33427	2.2904	2.30196	2.23642	2.41759
C12orf74	1.95593	2.01497	2.20743	1.71658	1.54699	1.58204
C12orf75	2.54574	2.69555	2.51504	3.49191	3.56171	4.40825
C12orf76	1.91629	2.06155	2.01261	1.89368	1.86848	1.88822
C12orf77	1.8012	2.02222	1.65623	1.72156	1.71113	1.73025
C12orf79	1.55768	1.65621	1.53141	1.32816	1.32652	1.41633
C13orf35	2.18211	2.49284	2.38523	2.51462	2.17757	2.02275
C13orf45	2.41647	2.17551	2.58923	2.30884	2.21319	2.28973
C14orf1	4.97004	4.84639	4.67759	5.14321	5.66173	5.95048
C14orf105	1.45876	1.48217	1.57259	1.355	1.40666	1.26538
C14orf119	3.19304	2.92346	2.85119	3.80511	3.92508	4.79518
C14orf132	1.98396	1.9159	1.91003	1.86522	1.90416	1.43951
C14orf142	2.0644	2.42163	2.47426	2.0954	2.25546	2.32722
C14orf144	2.76835	2.51324	2.77487	2.23786	2.67965	2.38879
C14orf159	3.25595	3.27475	3.22613	3.03967	3.11873	2.97051
C14orf162	2.71777	2.78857	2.84729	2.6384	2.48663	2.35966
C14orf164	1.66676	1.73869	1.63715	1.5781	1.58907	1.46826
C14orf166	3.51409	3.32119	3.25278	4.69864	4.36879	5.70101
C14orf166B	2.51879	2.39881	2.34377	2.24993	2.14868	2.01632
C14orf169	3.5223	3.41176	3.5065	3.49463	3.82042	4.02955
C14orf177	2.00314	2.09506	1.95026	2.01883	1.99831	1.90814
C14orf178	1.5987	1.4479	1.56164	1.9053	1.52191	1.40492
C14orf180	4.93613	5.145	5.11234	4.61247	4.53621	4.31161
C14orf182	2.4197	2.52755	2.30719	2.22489	2.26639	2.08968
C14orf183	2.13437	2.06721	2.22785	1.98206	2.08248	1.67087
C14orf2	3.38389	3.28416	3.90444	5.57452	5.37028	6.09312
C14orf23	1.72733	1.66863	1.74363	1.83396	1.69675	1.60731
C14orf28	1.59078	1.61164	1.48177	1.38164	1.29309	1.48472
C14orf37	2.04937	1.96468	2.03892	1.74051	1.78766	1.68933
C14orf39	1.42782	1.40827	1.46418	1.26334	1.22084	1.23679
C14orf64	1.91515	1.99021	2.08663	1.77821	1.80197	1.66354
C14orf79	3.45795	3.52632	3.54047	3.46987	3.414	3.18917
C14orf80	5.8129	5.86594	5.87548	5.69594	5.68424	5.31543
C14orf93	2.09145	2.18346	2.03338	2.15167	1.9916	2.06877
C15orf26	2.42738	2.30115	2.26189	2.3492	2.25361	2.09755
C15orf27	2.64212	2.6547	2.59163	2.33484	2.29169	2.083
C15orf32	1.6721	1.6121	1.57467	1.39573	1.47189	1.37789
C15orf37	4.6175	4.73388	4.8056	4.82179	4.78065	4.6531
C15orf38	4.23623	4.1576	4.19611	4.37916	4.28618	4.45866
C15orf39	3.91249	3.90519	3.71675	3.70329	3.69688	3.58809
C15orf40	1.79201	1.78536	1.83644	1.89769	1.88896	2.01963
C15orf41	2.31999	2.43792	2.34208	2.18455	2.30764	2.6591
C15orf43	1.51237	1.6303	1.6031	1.42854	1.36647	1.38007
C15orf52	4.58629	4.51734	4.51653	4.75869	4.82264	4.58229
C15orf53	2.11866	2.37423	2.26701	1.86253	1.53564	1.69105
C15orf54	1.69015	1.66956	1.59617	1.40914	1.41973	1.46074
C15orf56	5.34854	5.3995	5.41351	5.26248	5.07164	4.6723
C15orf57	3.22696	3.28447	3.13677	3.1697	3.27571	3.21443
C15orf59	4.30654	4.37895	4.34169	3.77249	4.03879	3.60524
[truncated: 21,450 more rows]
